# Supplementary material for: Precision Enhanced Bioactivity Prediction of Tyrosine Kinase Inhibitors by Integrating Deep Learning and Molecular Fingerprints Towards Cost-Effective and Targeted Cancer Therapy
Source: Pharmaceuticals (Basel). 2025 Jun 28;18(7):975. doi: 10.3390/ph18070975 (PMC12298502; doi:10.3390/ph18070975)
Supplement: Supplementary file 1 [file pharmaceuticals-18-00975-s001.zip]

Archive with 1 entries (1 files):
- pharmaceuticals-3713399-supplementary.xlsx
