# Supplementary material for: Precision Enhanced Bioactivity Prediction of Tyrosine Kinase Inhibitors by Integrating Deep Learning and Molecular Fingerprints Towards Cost-Effective and Targeted Cancer Therapy
Source: Pharmaceuticals (Basel). 2025 Jun 28;18(7):975. doi: 10.3390/ph18070975 (PMC12298502; doi:10.3390/ph18070975)
Supplement: Supplementary file 1 [file pharmaceuticals-18-00975-s001.zip › pharmaceuticals-3713399-supplementary.xlsx]

## Sheet: Sayfa 1 - kinase_data_final_tox
IC50	class	MW	LogP	NumHDonors	NumHAcceptors	pIC50	target	Druglikeness	Mutagenic	Tumorigenic	Reproductive Effective	Irritant
14	2	575884	5.6064	2	7	7.853871964	FGFR	8.8941	none	high	high	none
65	2	471311	4.9167	2	7	7.187086643	EGFR	-10112	high	low	low	low
10000	0	340637	5.0489	0	2	5	EGFR	705	none	none	none	none
10000	0	376407	3.5636	2	3	5	ABL	1.0107	none	none	none	none
4	2	300266	1.89582	3	6	8.397940009	EGFR	-0.97635	low	none	none	high
2.7	2	574063	3.5352	3	9	8.568636236	ALK	-0.12	high	low	low	none
10000	0	326787	4.6258	2	5	5	EGFR	-0.8275	none	none	none	none
11.2	2	514001	5.5678	2	7	7.950781977	EGFR	-3536	none	none	none	none
85.11	2	471557	4.95988	2	6	7.070019409	MET	-1.4212	none	none	none	none
7079	2	448527	2.8603	2	9	8.150028088	FGFR	5.4858	low	none	none	none
6.7	2	534425	4.4348	2	8	8.173925197	EGFR	0.43111	low	none	none	none
20000	0	371436	5498	0	4	4.698970004	EGFR	-1.8592	none	none	none	none
65	2	358401	3.34692	1	6	7.187086643	KIT	2.8895	none	none	none	none
23000	0	837891	8.9926	3	8	4.638272164	SRC	-24411	none	high	none	none
6238	1	539.64	3.7472	1	9	5.20495463	EGFR	4.4644	none	none	none	none
1000	2	554582	5.75152	4	8	6	MET	0.51425	none	none	none	none
60	2	382427	4.6436	1	7	7.22184875	JAK	2.3688	none	none	high	none
5000	1	469593	3.7292	1	7	5.301029996	FGFR	0.47685	high	low	low	low
100	2	403442	3.6822	4	6	7	EGFR	2.2019	none	none	high	none
33.8	2	566637	5.17262	2	8	7.4710833	MET	0.71582	none	high	none	none
1000	2	578598	8.02042	2	6	6	ABL	-2.7169	none	none	none	none
193.78	2	506632	3.9631	2	9	6.712691048	JAK	7.3506	none	none	low	none
9.8	2	399454	4.21672	3	4	8.008773924	KIT	4.7413	none	none	none	none
520	2	342472	2.5844	2	6	6.283996656	JAK	-1.6682	none	none	none	none
12000	0	266.26	2.0027	1	6	4.920818754	SRC	-1.8126	high	low	none	none
13	2	648834	5.38542	3	10	7.886056648	ALK	7.5321	none	none	none	none
6900	1	480366	4.27338	2	6	5.161150909	EGFR	-2.9272	none	none	none	none
1.4	2	520634	3.4822	2	10	8.853871964	FGFR	7.9098	none	none	none	none
460	2	596.78	5.0226	2	9	6.337242168	SRC	7.6123	none	none	none	none
3	2	429524	3.9231	1	6	8.522878745	EGFR	2.2796	none	none	none	none
1.8	2	553446	6.03828	1	8	8.744727495	SRC	-1.9111	high	high	high	none
15680	0	375631	2.6162	1	4	4.804653942	EGFR	2.2328	none	none	none	none
71	2	404.43	1934	1	8	7.148741651	FGFR	5.8909	none	none	none	none
10000	0	606714	7.01862	1	5	5	KIT	2.8805	none	none	none	none
540	2	392156	3.8862	1	5	6.26760624	EGFR	-5.3842	none	none	none	none
17.8	2	545065	4.07	3	9	7.749579998	ALK	3.5215	none	none	none	high
1600	1	535479	5.8825	2	7	5.795880017	SRC	3.1908	none	none	none	none
10	2	346438	2.3773	2	6	8	EGFR	6.9063	none	none	none	none
3.5	2	503006	4.79342	1	7	8.455931956	PDGFR	8.3657	none	none	none	none
200	2	409902	5.54632	3	5	6.698970004	KIT	1.0326	none	none	none	none
9	2	486979	3556	2	7	8.045757491	EGFR	8.2943	none	none	none	none
538	2	548651	5.62638	3	8	9.269217724	EGFR	-8.4155	none	none	none	none
250	2	402204	2.1929	2	5	6.602059991	MET	3.4241	none	none	none	none
83	2	434525	3.4591	1	9	7.080921908	MET	3.1313	none	none	none	none
5	2	295342	3.69902	1	5	8.301029996	EGFR	-1.0042	none	none	none	none
623	2	458474	4.70962	2	7	6.205511953	KIT	1.5365	none	none	none	none
32	2	303366	0.6234	2	5	7.494850022	JAK	6.2783	none	none	none	none
1	2	522.44	5.6998	2	6	9	FGFR	8.3694	low	none	none	none
416.87	2	428496	3.9362	2	6	6.379999358	FGFR	6.8701	low	none	none	none
160000	0	626572	-1.7216	10	10	3.795880017	SRC	-13061	none	none	none	none
20	2	398.47	3.5782	1	6	7.698970004	EGFR	-2.3275	high	low	low	low
10000	0	431884	1.7201	3	8	5	EGFR	-0.58942	high	low	low	low
520	2	410503	2.3887	1	7	6.283996656	JAK	3.1107	none	none	none	none
144	2	563674	4.5446	3	5	6.841637508	ALK	0.26073	none	none	none	none
50000	0	362772	4.2307	3	3	4.301029996	SRC	1.5807	none	none	none	none
25700	0	308341	3.2785	3	4	4.590066877	EGFR	-4.4237	none	none	none	none
10000	0	372215	5.1956	2	5	5	ABL	2.7069	low	none	none	none
829.2	2	487482	3.8399	1	7	6.081340707	EGFR	-3.5739	none	none	none	none
2000	1	405414	3.3436	2	7	5.698970004	PDGFR	4.1351	none	none	none	none
2400	1	502575	3.4819	4	9	5.619788758	EGFR	2.5349	low	none	none	none
10000	0	567675	4.77304	3	8	5	ABL	-2.0736	none	none	none	none
20000	0	327.38	3.1722	2	5	4.698970004	MET	-7.5042	high	low	none	low
44	2	319137	3.67	1	4	7.356547324	EGFR	-3955	none	none	none	none
2.1	2	474899	3.8863	2	7	8.677780705	ABL	-3.1785	high	high	low	low
100000	0	290366	3.7795	1	2	4	EGFR	4.4468	high	low	high	high
122	2	575599	4.30392	1	9	6.913640169	ABL	-1.05	none	none	none	none
40.9	2	449.54	3.38332	3	8	7.388276692	PDGFR	-1.5502	high	high	none	none
680	2	382894	6.8489	0	2	6.167491087	EGFR	2.8457	none	high	none	none
0.6	2	296282	2.57577	4	5	9.22184875	SRC	1.0952	none	none	none	none
6.7	2	397385	2.8794	1	7	8.173925197	MET	3.1053	none	none	none	none
1078	1	354364	3023	2	5	5.967381239	KIT	3.5643	none	none	none	none
4	2	638732	8.09592	4	8	8.397940009	SRC	0.96303	high	high	none	none
3300	1	495649	4.09268	2	6	5.48148606	KIT	-4724	none	none	none	high
130	2	537.06	6.2687	1	7	6.886056648	EGFR	-0.68044	none	none	none	none
9999	1	416507	2.3174	2	8	5.000043432	JAK	6.3932	none	none	none	none
12.64	2	592671	7.3538	1	7	7.898252926	MET	1.5575	none	none	none	none
20000000	0	451596	4.2389	2	8	1.698970004	MET	6.7129	high	high	none	none
10000	0	428873	3.2365	3	5	5	SRC	-1542	high	none	none	none
136	2	566511	6.7065	1	8	6.866461092	MET	-2.9208	none	none	none	none
34800	0	302282	1.7161	2	5	4.458420756	JAK	-5.2749	none	none	none	high
30	2	440572	6.0204	2	5	7.522878745	EGFR	2.8588	none	none	none	none
58000	0	317295	3.6688	1	5	4.236572006	FGFR	-2.2793	none	none	none	none
10	2	529597	4.81	1	8	8	PDGFR	0.85645	none	none	none	none
15	2	485592	4.4994	3	7	7.823908741	EGFR	-4.6283	high	low	low	low
3.6	2	541.99	4.5569	3	7	8.443697499	JAK	-3.5945	high	low	low	low
50000	0	222247	2838	0	3	4.301029996	FGFR	-1.3908	none	none	none	high
4.9	2	501.37	3.9157	3	8	8.30980392	ABL	2.1444	none	none	none	none
12.59	2	351815	3.3505	3	4	7.89997427	JAK	4005	none	none	none	none
10000	0	300318	2.4136	3	5	5	EGFR	-4.8307	none	none	none	none
100.5	2	493951	4.1917	2	7	6.997833938	EGFR	-5.7533	high	low	low	low
19	2	696812	9.10782	4	9	7.721246399	SRC	-3.7559	high	high	none	none
2.1	2	521965	3328	2	10	8.677780705	FGFR	-3.9277	high	low	low	low
1000	2	810928	6.9408	2	12	6	EGFR	-3.9519	high	low	high	none
1.2	2	531617	3.5587	3	9	8.920818754	EGFR	-1.4884	high	low	low	low
21	2	393871	2.7715	1	4	7.677780705	KIT	0.76767	none	none	none	high
50000	0	633.68	1.9656	4	10	4.301029996	EGFR	-50423	none	none	none	none
5000	1	398492	2.9996	2	7	5.301029996	SRC	-1994	none	none	none	none
150000	0	373239	5.0707	1	4	3.823908741	SRC	-0.77849	none	none	none	none
13.6	2	469509	2.0815	2	11	7.866461092	MET	4.3573	none	none	none	none
23	2	605114	5.8857	2	8	7.638272164	EGFR	4181	none	none	none	none
200000	0	601528	0.35348	8	12	3.698970004	EGFR	-6.5035	none	none	none	none
200	2	431529	3.3684	4	6	6.698970004	EGFR	0.51548	low	none	none	none
134.9	2	506566	4.6409	0	9	6.86998805	FGFR	1.3045	low	none	none	none
9	2	395466	4.80832	0	6	8.045757491	MET	2.7525	high	none	none	none
47000	0	650738	7.3704	4	8	4.327902142	EGFR	3.6949	none	none	none	none
36	2	599091	5.43588	3	9	7.443697499	EGFR	-1.3726	high	none	none	none
467	2	587.7	5.62412	1	7	6.330683119	EGFR	2.0071	low	high	none	none
10000	0	673355	5.30428	1	10	5	FGFR	-3.3642	none	none	none	none
500	2	390462	4.67132	1	5	6.301029996	JAK	6.1036	high	low	none	none
5	2	541052	4.1318	2	9	8.301029996	ALK	4.8557	none	none	none	none
100	2	511582	5.3496	1	7	7	PDGFR	0.44092	none	none	none	high
10000	0	505535	2.32278	1	9	5	FGFR	-6.6332	low	high	none	none
500	2	429451	5.03304	1	5	6.301029996	MET	2.5104	none	none	none	none
52	2	460962	4.6021	1	7	7.283996656	EGFR	2.1237	none	none	none	none
1250	1	419532	4.93452	1	5	5.903089987	PDGFR	4515	none	none	none	none
10	2	555363	6.4175	1	7	8	MET	-2.6738	none	none	none	none
24	2	409396	4.45772	1	6	7.619788758	KIT	-3.4963	none	none	none	none
45	2	374242	3.6587	2	6	7.346787486	ABL	-1.8579	none	none	none	none
11.94	2	546597	4.71	1	6	7.922995673	ABL	-0.2575	none	low	none	none
45.3	2	506606	5.56642	2	6	7.343901798	PDGFR	3.2114	high	high	high	none
2980	1	377297	4.6791	1	4	5.525783736	EGFR	-6.5139	none	none	none	none
5.5	2	488563	4.81448	1	6	8.259637311	ALK	-0.20662	none	none	none	none
0.2	2	431.5	3.22498	3	6	9.698970004	JAK	0.07743	high	low	none	none
2200	1	326.4	3.5222	2	6	5.657577319	EGFR	-2.5154	none	none	none	none
22.4	2	507425	6.9383	2	5	7.649751982	FGFR	2.5217	none	none	none	none
28	2	670.02	5.0936	6	9	7.552841969	MET	-7.0914	none	none	none	none
8070	1	552079	4.4826	2	9	5.093126465	EGFR	6.7089	high	low	low	none
2	2	408893	3.0588	3	5	8.698970004	FGFR	8703	low	none	none	none
8.3	2	350378	3.3162	2	5	8.080921908	JAK	-5.8049	none	none	none	low
50000	0	208264	3.33392	0	2	4.301029996	FGFR	0.77893	none	none	none	high
10000	0	422869	4.5092	2	7	5	EGFR	-16198	none	none	none	none
4300	1	331331	2.6316	3	4	5.366531544	MET	5.3569	none	none	none	none
7000	1	334445	1891	3	6	5.15490196	EGFR	2.6144	none	none	none	none
1000000	0	534646	3.46362	4	9	3	VEGFR	-2.0718	none	none	high	none
4790	1	418291	4.3687	0	4	5.319664487	EGFR	0.51657	none	none	none	none
1.9	2	396.47	2.9522	3	6	8.721246399	JAK	-3.7754	none	none	none	none
680	2	593.57	5.9522	1	7	6.167491087	ALK	6.3972	none	none	none	none
327	2	519989	4.3629	2	8	6.485452247	EGFR	4.3115	none	none	none	none
900	2	434504	2.92032	3	8	6.045757491	EGFR	-0.47361	high	high	low	low
57.1	2	335411	2.2641	3	5	7.243363892	JAK	5.1576	none	none	low	none
390	2	342308	0.74392	1	7	6.408935393	EGFR	1.5872	none	none	none	none
1000	2	543468	4.6995	1	8	6	FGFR	-6257	low	none	none	none
111	2	570093	6.8459	2	7	6.954677021	EGFR	-4.0813	high	none	none	none
110	2	592046	6.81568	2	7	6.958607315	EGFR	-5.4213	high	none	none	none
31	2	339196	4.5688	2	3	7.508638306	EGFR	-0.42194	none	none	none	none
60.9	2	440507	4.2173	1	7	7.215382707	EGFR	-1059	high	low	low	low
2.5	2	530943	5.8136	2	7	8.602059991	MET	2571	none	none	none	none
89	2	457582	4.0987	3	7	7.050609993	JAK	3.7767	high	high	none	low
80	2	540546	4.57506	1	8	7.096910013	KIT	-46459	high	none	none	low
626	2	549597	5.92884	2	6	6.203425667	JAK	-3808	none	none	none	none
8.7	2	499398	5.51948	1	7	8.060480747	SRC	-2.5571	high	high	high	none
80	2	447.41	5.4412	1	5	7.096910013	FGFR	6.9214	none	none	none	high
35	2	527581	5.6198	1	7	7.455931956	MET	6.2082	none	none	none	none
7943	2	433512	3.9565	1	8	8.100015437	FGFR	3926	low	none	none	none
50	2	428.92	4.05322	1	7	7.301029996	EGFR	5.1034	none	high	none	low
3500	1	389846	5.1464	3	4	5.455931956	EGFR	-7.8081	high	low	low	low
53	2	333417	1924	1	6	7.27572413	JAK	-5.2022	none	none	none	none
12	2	590055	5.3587	1	8	7.920818754	EGFR	0.2849	none	none	none	none
29	2	298777	4.2337	2	3	7.537602002	EGFR	-4.3059	none	none	none	none
2000	1	489505	3.8582	4	8	5.698970004	SRC	-5.9823	none	none	none	none
0.7	2	464856	3.0387	4	6	9.15490196	ABL	0.27283	high	high	low	low
42	2	428517	4.6923	1	6	7.37675071	ALK	6.7946	none	none	none	none
200	2	415449	4.8405	3	4	6.698970004	RET	2967	high	low	high	high
5150	1	339376	2.5238	3	4	5.288192771	KIT	-0.93815	none	none	none	none
9810	1	365485	3.6585	2	7	5.008330993	SRC	2.1667	none	none	none	none
175	2	524602	5.01032	2	6	6.756961951	JAK	-6.7194	high	high	low	low
10000	0	597123	6.05422	4	8	5	FGFR	-1.3375	high	high	low	low
37	2	459494	2.4529	2	5	7.431798276	JAK	-2.1507	none	none	none	none
10000	0	392412	2.4883	2	6	5	KIT	-3.3737	high	none	none	none
59.57	2	437529	2.6644	2	9	7.2249724	JAK	6.1376	none	none	none	none
76.8	2	583538	5.3474	1	6	7.11463878	MET	3.3944	none	none	none	none
90	2	307151	2.2072	2	3	7.045757491	EGFR	1173	none	none	none	none
10000	0	359429	4.9733	1	5	5	EGFR	1.13	none	high	none	none
7	2	390846	4.1149	1	6	8.15490196	EGFR	3.2745	none	none	none	none
23	2	420347	3.0606	2	7	7.638272164	ABL	-7.8411	none	none	none	none
10000	0	388497	1.92688	2	6	5	JAK	-5.4117	none	none	none	low
33000	0	499571	4.78792	2	8	4.48148606	EGFR	2.2673	none	none	none	none
100	2	732811	8.3348	2	9	7	EGFR	3.1273	high	low	high	none
20000	0	301292	4.1972	0	3	4.698970004	EGFR	-2.9905	none	none	none	none
6	2	547953	5.6483	2	8	8.22184875	EGFR	-12009	high	low	low	low
862	2	393491	3.0076	3	5	6.064492734	JAK	7.4866	none	none	none	none
420	2	339402	4.0333	0	5	6.37675071	MET	4.6592	high	none	none	none
7200	1	404854	4.29912	2	7	5.142667504	EGFR	-4.2617	none	none	none	none
5000	1	348398	4.7899	0	4	5.301029996	EGFR	-3.8536	none	none	none	none
1000	2	374389	2.9227	2	7	6	MET	-3.0521	none	none	none	none
340	2	556953	4.4938	2	8	6.468521083	MET	-3.5148	none	none	none	none
17840	0	269264	1.6839	3	5	4.74860515	FGFR	1.0643	none	none	none	none
6070	1	443532	5.6106	3	5	5.216811309	RET	2.4006	none	none	high	none
66	2	414469	3.57598	2	7	7.180456064	JAK	-4.8236	high	high	none	none
155	2	636.76	9.09302	3	8	6.809668302	SRC	0.7958	high	high	none	none
70	2	441422	4.2925	2	6	7.15490196	MET	2.5574	none	none	none	none
27.4	2	523685	4.72796	2	7	7.562249437	SRC	10297	none	none	none	high
10000	0	489931	5.5442	2	4	5	EGFR	-1.1096	high	none	none	none
240	2	522505	6.50128	1	6	6.619788758	SRC	4.7312	none	none	none	none
9200	1	462.55	4.5578	1	8	5.036212173	JAK	1.3383	none	none	low	none
15	2	418324	3.2042	1	7	7.823908741	JAK	1.2833	none	none	none	none
90.8	2	528569	3.0281	2	10	7.041914151	EGFR	1.7225	low	none	none	none
5670	1	469522	4.1936	0	6	5.246416941	EGFR	1.3109	none	none	none	none
26	2	512895	4279	2	6	7.585026652	ABL	1.7558	high	high	low	low
370	2	568924	3.6509	2	9	6.431798276	MET	3.9152	none	none	none	none
16.7	2	526572	4.4741	2	8	7.777283529	MET	3.8082	none	high	none	none
97.39	2	491621	3.2403	2	9	7.011485634	JAK	7.2213	high	high	none	none
97	2	483413	6.7207	1	4	7.013228266	EGFR	-0.29026	none	none	none	none
0.6	2	638.7	4.9893	1	10	9.22184875	MET	10636	none	none	none	none
18600	0	506519	2.3695	3	10	4.730487056	KIT	2.9094	none	none	none	none
5.6	2	359307	4.2945	1	4	8.251811973	ABL	-7.3239	none	none	none	none
5	2	548113	4.70532	3	10	8.301029996	ALK	4.3553	none	none	none	none
25000	0	369468	4.6171	3	3	4.602059991	KIT	3.0119	high	low	high	none
4	2	585105	4.1484	2	10	8.397940009	ALK	-0.21055	none	none	none	none
10000	0	386459	3.4548	1	7	5	SRC	1.8019	none	none	none	none
1000	2	434475	4.41779	2	5	6	JAK	-7.2761	none	none	none	none
110	2	522989	5363	2	6	6.958607315	EGFR	-4.0942	none	none	none	none
391	2	366381	1.70706	2	8	6.407823243	JAK	-3.4245	none	none	none	none
38	2	357.37	0.2689	4	8	7.420216403	JAK	3887	none	none	none	none
10590	0	509969	4.86658	2	7	4.97510404	EGFR	-3.3599	high	none	none	none
4	2	473867	3.93958	3	6	8.397940009	ABL	-5.4379	high	high	low	low
5.8	2	457578	4.62758	1	6	8.236572006	ALK	3.4115	none	none	none	none
84.6	2	528475	3711	1	9	7.072629637	MET	3.2898	none	none	none	none
3	2	421407	4.62162	0	7	8.522878745	MET	2.3691	none	none	none	none
3.3	2	446463	4.47504	5	4	8.48148606	KIT	4325	none	none	none	none
12.6	2	422735	5781	1	5	7.899629455	EGFR	-2.0909	none	none	none	none
2370	1	608628	7.18822	3	8	5.625251654	SRC	-4.1728	none	none	none	none
20	2	364474	3.9351	1	5	7.698970004	EGFR	-1.4146	high	low	low	low
1.2	2	421302	4.5805	2	6	8.920818754	EGFR	-1.5908	none	none	none	none
100	2	775.88	7.60532	2	10	7	EGFR	7.5475	high	none	high	none
0.04931	2	366425	3.0527	2	6	10.307065	JAK	-1.7977	none	none	none	none
4880	1	897232	11.7108	4	9	5.311580178	MET	-15596	none	none	none	none
0.9	2	543651	5.30754	2	8	9.045757491	RET	5.2489	none	high	none	high
10	2	163176	1.1089	2	2	8	EGFR	-0.54615	none	none	none	none
40	2	441488	2.7995	1	6	7.397940009	MET	2.8161	none	low	none	none
50	2	433339	5.1634	1	6	7.301029996	EGFR	2.7717	none	none	low	none
140	2	531685	7.11828	1	7	6.853871964	SRC	4.4767	none	none	none	none
5.9	2	605381	2.9951	2	12	8.229147988	EGFR	-15767	none	none	low	high
50	2	503.43	5.7346	1	7	7.301029996	EGFR	-1.8686	none	none	none	high
10000	0	404692	2.3357	4	4	5	ABL	-15948	none	none	none	none
49	2	509532	5.05	2	5	7.30980392	FGFR	6.9436	none	none	none	none
47.1	2	591036	7.9379	2	7	7.326979093	EGFR	-3.9024	none	none	none	none
314	2	411481	2.9556	3	5	6.503070352	JAK	3.8522	none	none	none	none
342	2	556481	5855	2	6	6.465973894	EGFR	-1865	high	none	none	none
30000	0	361426	5.10852	2	5	4.522878745	FGFR	0.22459	none	none	none	none
200	2	355405	3.57432	1	7	6.698970004	EGFR	4.8926	none	none	none	none
19770	0	463166	5.9438	3	4	4.703993331	EGFR	-1.1526	none	none	none	none
10000	0	409.49	2.7292	3	7	5	SRC	-0.79983	none	none	none	none
2.02	2	497958	4.70208	2	7	8.694648631	EGFR	-3.8369	high	none	none	none
3	2	524002	3.97342	2	8	8.522878745	SRC	1.2491	none	none	none	none
29070	0	375631	2.6162	1	4	4.536554968	EGFR	2.1475	none	none	none	none
3611	2	389411	2.56358	3	5	8.442372512	ALK	-3.9044	high	none	none	none
760	2	386383	2.70232	3	7	6.119186408	FGFR	-3.5042	none	none	high	low
9.4	2	546597	4.71	1	6	8.026872146	ABL	-1.4682	none	low	none	none
3981	2	431.5582213	3568	1	8	8.400007822	FGFR	4.3105	low	none	none	none
50000	0	333347	3.2836	3	4	4.301029996	EGFR	2.9187	high	low	none	none
122	2	387465	1.5071	2	8	6.913640169	EGFR	-2.2726	none	high	high	none
6.5	2	349619	4.3715	2	4	8.187086643	EGFR	-2.6372	none	none	none	none
3930	1	384444	3.57902	2	9	5.40560745	JAK	2472	none	none	high	none
47	2	276315	2.1258	2	4	7.327902142	JAK	1.6414	none	none	none	none
1	2	403.49	2.68478	3	7	9	JAK	-6.7154	none	none	none	none
24680	0	354225	2.4967	1	3	4.607654845	EGFR	-7.5069	none	none	none	none
5680	1	313744	2.3551	2	3	5.245651664	MET	5.3655	none	none	none	none
100	2	704782	6.81782	2	10	7	EGFR	5.2411	high	none	high	none
30000	0	362385	3.9054	3	4	4.522878745	JAK	0.77442	high	high	none	none
37.43	2	511644	7.1484	1	5	7.426780173	MET	-16068	none	none	none	none
46	2	414.49	4.1313	1	6	7.337242168	ALK	6.22	none	none	none	none
120	2	345786	4.05802	2	6	6.920818754	RET	-0.84163	none	none	none	low
15.4	2	650686	7.0766	2	9	7.812479279	MET	5.11	none	none	none	none
18.6	2	571659	5.22292	3	8	7.730487056	MET	-0.81748	none	none	none	none
70	2	532438	5.4554	2	5	7.15490196	JAK	0.8792	none	none	none	none
5.7	2	521452	7.3284	2	5	8.244125144	FGFR	2.5079	none	none	none	none
7.43	2	689735	7.00392	1	9	8.129011186	MET	5.1072	none	none	none	none
324	2	438535	3.7255	2	5	6.48945499	JAK	9.34	high	high	none	high
10000	0	342402	3.99192	1	4	5	VEGFR	3762	none	none	none	low
2880	1	410253	1683	3	7	5.540607512	EGFR	1396	none	none	none	none
2478	1	285351	1.9353	2	4	5.605898698	JAK	-3.0518	high	low	low	low
1.2	2	518083	5.57082	3	8	8.920818754	ALK	3.0084	none	none	none	none
32	2	455.36	3.3218	2	6	7.494850022	EGFR	7.4228	none	none	none	high
6.2	2	352402	1.1585	1	8	8.207608311	JAK	-0.90442	high	low	low	low
88.3	2	401.47	3.9851	1	7	7.054039296	JAK	4.2639	high	high	none	none
50	2	502365	4.01292	1	8	7.301029996	EGFR	-1.6726	none	none	none	none
8	2	595672	5.89582	4	7	8.096910013	VEGFR	6.5148	none	none	none	none
126	2	543445	7.5072	0	5	6.899629455	MET	7.2166	none	none	none	none
360	2	386858	4.7703	1	5	6.443697499	EGFR	1.1498	none	none	none	none
62.5	2	430896	4176	2	6	7.204119983	EGFR	6.1372	none	none	none	none
833	2	463538	4.1011	2	8	6.079354999	ALK	4.22	none	none	none	none
64.1	2	407518	3.3961	3	5	7.19314197	JAK	5.7734	none	none	none	none
95000	0	896956	7.8393	4	11	4.022276395	SRC	-79.72	none	none	none	high
56.23	2	505582	5.2725	0	9	7.250031916	FGFR	6117	low	none	none	none
40000	0	298298	2367	1	5	4.397940009	ALK	0.93167	none	high	none	high
20.1	2	486457	4.89432	1	6	7.696803943	ABL	-5.0387	none	none	none	none
17	2	597503	6.4339	3	8	7.769551079	EGFR	2.3767	none	none	none	low
1500	1	1118.708	5.22682	5	18	5.823908741	ALK	-2.9264	none	none	low	high
10	2	378819	5.3744	3	4	8	KIT	1.7205	high	high	none	none
43	2	511567	3.81702	3	8	7.366531544	FGFR	4.5879	low	none	none	none
1.06	2	431811	3.2214	3	7	8.974694135	EGFR	-11922	none	none	none	none
22	2	377297	4.4336	1	4	7.657577319	ABL	-7.3239	none	none	none	none
78.6	2	548525	4.3164	1	8	7.104577454	MET	-2.2562	none	none	none	none
10000	0	361409	3.52922	2	8	5	VEGFR	4.2296	high	high	none	none
33900	0	567715	5768	3	8	4.469800302	SRC	7699	none	high	none	none
1600	1	559591	3.6745	4	4	5.795880017	ABL	-15103	none	none	none	none
450	2	457937	4.2271	1	6	6.346787486	EGFR	5.5059	none	none	none	none
4900	1	522813	7.7044	1	3	5.30980392	ALK	-24461	high	high	none	high
1400	1	472636	6.9766	1	3	5.853871964	ALK	5.8073	high	high	none	high
282.5	2	461497	4.4965	3	7	6.548981548	EGFR	-9.0316	high	low	low	low
10000	0	475332	5.2477	2	7	5	FGFR	-8.4596	high	low	low	low
8.9	2	391497	1.5204	2	5	8.050609993	JAK	5.1481	none	none	none	none
12.59	2	508573	4.9167	0	8	7.89997427	FGFR	0.18166	low	none	none	none
10232.93	0	308337	3.26032	3	4	4.989999997	EGFR	-1.7936	none	none	none	high
10000	0	420517	2.5595	2	6	5	JAK	5.0167	none	none	none	none
3.8	2	592624	5.7977	3	7	8.420216403	MET	-1.8203	none	none	none	none
6	2	547566	5.09212	2	9	8.22184875	KIT	-1.7779	none	none	none	none
183	2	380402	4.74868	3	5	6.73754891	JAK	-1.5566	none	none	none	none
1.2	2	482.54	4.4756	2	6	8.920818754	FGFR	3.2749	none	high	none	none
41.4	2	490633	4.20056	2	7	7.382999659	SRC	-0.47211	none	none	none	high
2.5	2	519429	4.4433	1	6	8.602059991	MET	-3.9261	none	high	high	low
730	2	264332	3.4055	1	4	6.13667714	EGFR	0.18737	none	none	none	none
56.7	2	497621	3.58092	1	8	7.246416941	JAK	6.4502	none	none	low	none
67	2	462.48	2.7858	1	8	7.173925197	JAK	-0.78437	low	none	none	none
69.18	2	482527	5.3664	2	5	7.160019442	MET	1.5188	none	none	none	none
10.15	2	659694	4.4669	1	11	7.993533958	MET	8.4636	none	none	none	none
1778	2	432528	4.1882	1	8	8.750068243	FGFR	-0.49297	low	none	none	none
280	2	1031.243	2.6941	12	12	6.552841969	SRC	-23774	none	none	none	none
2	2	371397	0.6574	4	8	8.698970004	JAK	4.9025	none	none	none	none
30000	0	327363	2.6735	2	5	4.522878745	SRC	2.0017	none	none	none	none
680	2	376464	2955	3	6	6.167491087	JAK	-0.93948	none	none	none	none
65600	0	456893	3.9817	2	7	4.183096161	ABL	6.7192	none	none	none	none
5200	1	290315	1.8283	1	5	5.283996656	MET	-5921	none	none	none	none
0.9	2	534.66	4.35288	1	6	9.045757491	ALK	-3.7075	none	none	none	none
3910	1	321384	2.9127	3	4	5.407823243	RET	1.2344	none	none	none	none
940	2	445866	5.5869	2	6	6.026872146	EGFR	-5.4509	none	none	none	none
3	2	442552	3.2388	1	9	8.522878745	MET	6.6367	none	none	none	none
40000	0	290706	2.8178	1	4	4.397940009	ALK	0.99343	none	high	none	high
10000	0	497958	4.1698	1	7	5	EGFR	0.27494	none	none	none	none
292000	0	559516	1.61052	5	8	3.534617149	SRC	-17901	none	none	none	none
5200	1	557528	6.0766	3	4	5.283996656	MET	-7.7285	none	none	none	none
100	2	366248	4.4901	0	5	7	EGFR	0.69508	none	none	none	none
1	2	412291	5.0748	3	5	9	EGFR	-0.032517	none	none	none	none
10000	0	415453	5.0346	3	6	5	EGFR	0.051243	high	high	none	none
1	2	435553	5.3378	3	6	9	EGFR	-7.5467	high	low	low	low
10000	0	488375	5.58922	3	7	5	FGFR	-7.7865	high	high	high	high
13	2	508554	3.6587	3	9	7.886056648	EGFR	4.7015	none	none	none	none
36.42	2	502594	4.5552	1	7	7.438660059	JAK	7.8982	none	none	high	none
100	2	358434	3.5273	1	4	7	JAK	-8.8417	none	none	none	none
10000	0	317343	3.0325	1	5	5	SRC	0.25084	none	none	none	none
72	2	527673	5.1704	3	7	7.142667504	EGFR	-4.6283	high	high	low	low
7	2	567093	3.3695	3	9	8.15490196	ALK	4.2305	none	none	none	none
15	2	477515	4.0243	0	7	7.823908741	MET	3.7548	none	none	none	none
851.14	2	480992	5.7416	2	5	6.069998999	MET	2.9114	none	none	none	none
58	2	409.45	3954	4	8	7.236572006	RET	0.31535	high	high	low	none
4786	2	447539	4.6119	1	8	8.320027306	FGFR	2.9992	low	none	none	none
10000	0	516529	5.6537	1	7	5	MET	0.88693	none	none	none	none
40000	0	385264	2.4702	1	3	4.397940009	EGFR	-1.2427	none	none	none	none
162.7	2	467957	3.78292	1	7	6.788612447	EGFR	3605	none	none	none	high
50000	0	640789	4.6104	2	9	4.301029996	ABL	3.0806	high	low	high	high
10920	0	475505	3.96274	0	8	4.961777362	EGFR	3.6276	none	none	none	none
300	2	341378	3.2797	2	6	6.522878745	RET	4.7665	none	none	none	none
18	2	337387	1.8247	2	8	7.744727495	KIT	3.6952	high	high	none	none
100000	0	266344	3.68664	2	1	4	EGFR	3.9433	none	none	none	none
290	2	342834	3.5699	1	6	6.537602002	SRC	3.3193	none	none	none	none
100000	0	363463	4.8726	1	4	4	EGFR	1.8878	none	none	none	none
10	2	515014	3.7605	1	9	8	SRC	6.69	none	none	none	none
2	2	496848	4413	2	6	8.698970004	ABL	-1.5411	high	high	low	low
100000	0	779829	-0.1015	8	9	4	SRC	-19086	none	none	none	none
11	2	489517	2.1669	0	10	7.958607315	MET	9.6125	high	none	none	none
1050	1	525649	5.6179	2	6	5.978810701	JAK	2.6692	none	none	none	none
35000	0	250301	3.5903	0	3	4.455931956	FGFR	-5.0705	none	none	none	high
370	2	366421	1.7495	3	4	6.431798276	ALK	6.0797	none	none	none	none
5	2	327746	3.9842	2	2	8.301029996	JAK	-4.9031	none	none	none	none
8.48	2	610.69	6.48934	1	9	8.071604148	MET	-1.0821	none	none	none	none
1.7	2	474.92	4.4583	3	7	8.769551079	EGFR	-31.21	high	low	low	high
50	2	579793	8.4882	1	6	7.301029996	EGFR	-8.1897	none	none	none	none
11	2	392484	5.2943	1	7	7.958607315	EGFR	-0.50846	none	none	none	none
100000	0	325299	1.9509	3	3	4	MET	-1.5775	none	none	none	none
14.5	2	546668	5.5787	2	8	7.838631998	EGFR	-2.6611	none	none	none	none
1862	2	439903	3.8313	1	8	8.730020323	FGFR	5.0896	low	none	none	none
854.1	2	383463	4.1749	0	4	6.068491278	ALK	3657	none	none	high	high
0.7762	2	331738	2.5033	2	5	9.110026362	EGFR	-7697	high	low	low	low
8.31	2	560707	2.27062	4	10	8.080398976	RET	7.8606	none	none	none	none
140	2	467581	3.4245	3	7	6.853871964	RET	8.6458	low	none	none	none
1367	1	360211	4.1531	1	5	5.864231485	EGFR	-2.7293	none	none	none	none
1000	2	850993	7.8651	2	12	6	EGFR	-2.4116	high	low	high	none
1000	2	371448	2.89938	1	6	6	JAK	-0.80036	none	none	none	none
13000	0	388435	3.2214	5	7	4.886056648	KIT	1.5251	none	none	none	none
370	2	425532	4.48808	1	4	6.431798276	ABL	-0.68061	none	none	none	none
3480	1	400439	1.69012	4	9	5.458420756	SRC	4.2847	low	none	none	none
1000	2	349398	1.86138	1	6	6	JAK	-3.9117	none	none	none	high
29.47	2	388423	3.85178	1	5	7.530619864	ALK	-7.8297	none	none	none	none
102.2	2	522964	5.8946	2	7	6.990549104	EGFR	-14718	high	low	low	low
50	2	580655	5304	3	6	7.301029996	ABL	2.2742	none	none	none	none
9.3	2	561643	3.7938	1	9	8.031517051	FGFR	3.7202	none	none	none	none
476.66	2	394378	4.8765	2	5	6.321791291	EGFR	-5.8385	high	none	none	none
319	2	395504	2.3265	1	5	6.496209317	JAK	-1.7041	none	none	none	none
5270	1	374.47	1.34798	1	6	5.278189385	JAK	-4.7617	none	none	none	none
39.2	2	609123	7.0886	2	8	7.406713933	EGFR	-3115	none	none	none	none
100000	0	840872	7.2606	6	6	4	EGFR	-22425	none	none	none	none
12000	0	320356	2.9502	2	6	4.920818754	ABL	0.4265	none	none	none	none
3	2	521547	5.9968	2	6	8.522878745	RET	-3.0633	high	low	low	none
470	2	347809	4.4076	1	5	6.327902142	VEGFR	-0.92861	none	none	none	none
1.22	2	723205	6.7959	1	10	8.913640169	MET	9.3295	none	none	none	low
20	2	487398	4.42416	1	7	7.698970004	EGFR	2.4926	none	none	high	none
3800	1	320352	1.9955	2	6	5.420216403	FGFR	4.8875	none	none	none	none
6400	1	577571	2.0362	5	6	5.193820026	SRC	-17776	none	none	none	none
7	2	423.27	5.4835	3	4	8.15490196	KIT	-0.14455	high	high	none	none
50	2	653204	8.2095	2	8	7.301029996	EGFR	-18004	none	none	none	none
46.36	2	572.67	4.1296	3	11	7.333856573	EGFR	-7.7814	high	low	low	low
125.89	2	353184	3.4811	1	4	6.900008766	ABL	3.4775	none	none	low	high
45.7	2	547439	4279	2	8	7.3400838	FGFR	-6.9858	high	high	high	low
212	2	580799	5.04912	4	9	6.673664139	ALK	1.5176	none	none	none	none
1.2	2	499537	4.8422	3	4	8.920818754	RET	-0.48345	none	none	none	none
4	2	479508	1.85588	0	12	8.397940009	MET	-2844	none	none	none	none
137	2	537523	4.49082	2	8	6.863279433	MET	-2.2855	none	none	none	none
257	2	464573	3.43722	1	6	6.590066877	KIT	6.96	none	none	none	none
505.1	2	374194	3.6127	2	6	6.296622631	EGFR	-9.9096	none	none	none	none
600	2	380312	3.2136	4	8	6.22184875	SRC	-3.7667	none	none	none	low
773.24	2	339449	4.2043	1	7	6.111685688	EGFR	6.9326	low	high	low	none
7.5	2	508666	5.70118	1	4	8.124938737	ALK	-2.8534	none	none	none	high
10000	0	393476	4.3732	4	9	5	EGFR	1.3351	high	high	high	high
280	2	351.41	2.70418	2	6	6.552841969	JAK	-3.0528	none	none	none	none
340	2	454.46	4.8866	3	6	6.468521083	JAK	-11596	none	none	none	none
70	2	399243	3.2091	2	5	7.15490196	JAK	-10919	high	none	none	none
61	2	438409	5.5966	4	2	7.214670165	PDGFR	-4.6094	high	low	high	high
4	2	456579	3581	0	9	8.397940009	MET	9.7066	none	none	none	none
32	2	433491	4346	2	8	7.494850022	EGFR	2319	none	none	none	none
1000	2	501367	4.2885	2	6	6	MET	2.4551	none	none	none	none
24	2	544637	6.2672	1	7	7.619788758	MET	4.4762	none	none	none	none
26	2	620125	7.4846	2	7	7.585026652	MET	6.2554	none	none	none	none
20000	0	279339	4.22742	0	3	4.698970004	EGFR	-1.6853	none	none	none	none
230	2	565581	3933	3	9	6.638272164	MET	3.1813	none	none	low	none
72	2	547663	5.7097	3	8	7.142667504	FGFR	-1.6041	high	high	high	low
4.1	2	517.92	3.7233	2	7	8.387216143	EGFR	-2.7819	high	low	low	low
100000	0	339613	4.4767	1	4	4	SRC	2.6767	high	none	low	low
1600	1	389459	4.01322	1	7	5.795880017	KIT	3.3417	none	none	none	none
100000	0	482472	0.5191	4	11	4	JAK	-3.3093	none	none	none	none
400	2	441597	3674	2	4	6.397940009	FGFR	1.5479	none	none	none	none
10000	0	512416	4.2953	2	6	5	SRC	-5.5383	none	none	none	none
10	2	369808	4.52928	1	6	8	SRC	-5.0419	high	none	none	none
4	2	557651	6.13174	1	9	8.397940009	SRC	0.59097	none	none	none	high
0.46	2	392344	4.0137	0	6	9.337242168	MET	-1.0121	high	none	high	none
1000	2	435576	2.50248	1	6	6	JAK	1.5537	none	none	none	none
20	2	296282	2.57577	4	5	7.698970004	SRC	1.0952	none	none	none	none
142.7	2	489.58	3.6034	3	8	6.845576027	EGFR	-5.6683	high	low	low	low
173.06	2	491621	3.2875	1	8	6.761803301	JAK	8.4692	high	high	none	none
100	2	835982	6.7621	2	12	7	EGFR	-5.3362	high	none	high	none
28	2	630142	6.0004	1	10	7.552841969	EGFR	-5.7605	high	none	none	none
65	2	470327	4868	3	7	7.187086643	EGFR	-10102	high	low	low	low
804	2	384395	5.1576	2	6	6.094743951	SRC	-5.8541	none	none	none	none
1000	2	731848	9.1192	2	9	6	EGFR	4.1276	none	none	high	none
160.13	2	526645	5.13652	4	8	6.795527296	RET	4.0095	none	none	none	none
3	2	353385	3.2236	1	5	8.522878745	MET	3.5677	none	none	none	none
256	2	345.79	2.48018	2	6	6.591760035	JAK	-3438	none	none	none	none
4	2	432.48	4.56544	2	6	8.397940009	PDGFR	1.5613	none	none	none	none
95.1	2	337449	1.4537	2	5	7.021819483	JAK	0.1187	none	none	none	none
1190	1	345207	2.81552	1	4	5.924453039	EGFR	5.1095	none	none	none	none
6.1	2	416525	3.76012	3	5	8.214670165	JAK	5771	none	none	none	none
25	2	374448	2.60998	3	5	7.602059991	JAK	2.4731	none	none	none	none
18	2	474569	3.7664	1	9	7.744727495	MET	6.0342	none	none	none	none
7600	1	445548	5.05512	2	7	5.119186408	ALK	3.2669	none	none	high	none
3240	1	309438	4.7432	1	4	5.48945499	EGFR	-2.1147	none	none	none	none
438	2	589622	5.80382	3	7	6.358525889	JAK	0.55245	high	high	none	none
16.9	2	459909	4.3092	1	7	7.772113295	EGFR	1.0743	none	none	none	none
2600	1	645591	6.9621	1	8	5.585026652	MET	0.37246	none	none	none	none
249.4	2	394482	4.47858	2	6	6.603103551	JAK	-0.32969	none	none	none	none
10000	0	474423	5.00492	1	7	5	MET	2.2783	none	none	none	none
178.8	2	476537	5067	2	8	6.747632486	EGFR	-7.5431	high	low	low	low
63	2	503.65	2.4408	1	7	7.200659451	JAK	-8.4914	none	none	none	none
2.53	2	385826	4.9667	1	5	8.596879479	EGFR	-9.1316	none	none	none	none
1600	1	334415	4.9238	0	3	5.795880017	EGFR	-2.0557	none	none	none	low
100000	0	306184	4.0033	1	2	4	EGFR	-1.6349	none	none	none	none
2512	2	391431	2.8749	2	8	8.599980365	FGFR	5.0635	low	none	none	none
380	2	406881	3.5149	2	6	6.420216403	JAK	2865	high	none	none	none
15	2	455562	4.6327	2	5	7.823908741	FGFR	8.2836	none	none	none	none
10000	0	332428	4.90408	1	3	5	EGFR	-6.4253	none	high	none	none
29	2	411278	5.6996	2	3	7.537602002	EGFR	-1.2545	none	none	none	none
0.37	2	566751	2.8217	4	10	9.431798276	ALK	8.5587	high	low	low	none
100000	0	432452	3.1669	2	6	4	EGFR	0.16437	none	none	none	high
300	2	329359	4.0574	3	4	6.522878745	EGFR	1.53	none	none	none	none
1.2	2	531499	1.17748	3	10	8.920818754	JAK	-5.9535	none	none	high	none
141	2	567042	6.0615	2	9	6.850780887	EGFR	-4.9378	none	none	none	none
33	2	529597	6.1027	1	7	7.48148606	MET	1.7203	none	none	none	none
1.6	2	459.55	5.4157	3	5	8.795880017	EGFR	-7919	high	low	low	low
3.64	2	657674	6.1475	2	9	8.438898616	MET	3.0809	none	none	high	none
20000	0	560659	4.1721	3	9	4.698970004	FGFR	-2.9243	high	low	low	low
59	2	392419	1.3571	2	9	7.229147988	MET	3.9023	high	none	none	none
3310	1	369377	3.9046	0	7	5.480172006	MET	1.2725	none	none	none	none
71	2	375476	3.95808	3	4	7.148741651	KIT	-7.0487	none	none	none	none
3300	1	394435	3.28192	2	7	5.48148606	MET	4.9174	none	none	none	none
17	2	400438	3.51502	1	7	7.769551079	KIT	-0.91835	none	none	none	high
41	2	401396	3399	1	6	7.387216143	JAK	-4.8381	none	none	none	none
413	2	681804	5.4814	2	9	6.384049948	ALK	1.9212	high	low	low	none
460	2	426807	5.9369	1	6	6.337242168	EGFR	-12782	none	none	none	none
100	2	473537	1.8601	0	10	7	MET	4.8193	none	none	none	none
18	2	582004	5.1887	2	8	7.744727495	EGFR	-3.0216	none	none	low	none
3	2	542579	1.67588	1	12	8.522878745	MET	-5.4485	none	none	none	none
86	2	572.67	4.2983	4	9	7.065501549	EGFR	-3.9539	high	low	low	low
5740	1	380.3	4.3967	1	3	5.241088108	EGFR	2.6485	none	none	high	none
2500	1	487604	3.6045	2	8	5.602059991	JAK	4.3203	none	none	none	none
151.5	2	355.8	4.2883	2	4	6.819587367	EGFR	-6.9579	none	none	none	none
4.9	2	434971	5.38222	0	5	8.30980392	EGFR	2.1815	none	none	none	none
5.3	2	453591	2.3487	4	8	8.27572413	ALK	6.7487	high	high	none	none
3700	1	265788	4.0635	1	2	5.431798276	JAK	-4.6916	none	none	none	none
39	2	435.39	3.5325	2	7	7.408935393	MET	2.5373	none	none	none	none
12.2	2	562026	4.2865	2	9	7.913640169	EGFR	1.7874	low	none	none	none
67	2	514507	6.69428	1	7	7.173925197	SRC	4809	none	none	none	none
0.44	2	340184	4.0122	2	4	9.356547324	EGFR	0.76941	none	none	none	none
2000	1	402.42	4.31172	1	4	5.698970004	RET	-1957	high	none	none	high
100	2	459.55	5.0717	4	6	7	EGFR	-9.9053	none	none	high	none
4940	1	445975	6.8278	0	5	5.306273051	EGFR	4.2041	none	high	none	none
740	2	586652	7.7332	1	8	6.13076828	MET	6.2056	none	none	none	none
19	2	680143	4.4595	1	13	7.721246399	EGFR	-7.7285	high	low	low	none
4300	1	270.24	1.8818	2	5	5.366531544	EGFR	-0.94415	none	none	none	high
4.33	2	738739	7.1938	1	11	8.363512104	MET	1156	none	none	none	none
4.3	2	404253	5.18268	1	6	8.366531544	SRC	-5.0419	high	high	high	none
1.41	2	666786	7.0504	2	8	8.850780887	EGFR	-1.0044	high	high	low	low
100	2	529645	4.1832	6	7	7	EGFR	-4.2485	none	none	none	none
330	2	344806	2.09628	1	5	6.48148606	JAK	-1.2653	none	none	none	none
3388	2	539036	4.1564	1	9	8.470056598	FGFR	4.3603	low	none	none	none
610	2	374492	3.7117	2	5	6.214670165	JAK	-2.0335	none	none	none	none
700	2	403312	4.3242	4	6	6.15490196	SRC	-5.76	none	none	none	low
553	2	307357	3.21722	3	3	6.257274869	KIT	3.0315	none	none	none	low
11100	0	393447	3.0011	1	6	4.954677021	PDGFR	6046	none	none	none	none
1000	2	647686	6.7021	3	9	6	EGFR	4.3312	high	low	high	none
3783	1	408428	3.32812	4	6	5.422163659	KIT	-9.0863	none	high	none	none
860	2	376459	6.5621	1	2	6.065501549	ALK	-0.60685	high	high	none	none
1200	1	485569	3.9374	1	6	5.920818754	MET	4.9563	none	low	none	none
0.4	2	502489	2.9133	1	11	9.397940009	MET	-0.69839	none	none	none	none
70	2	283335	2.67042	2	6	7.15490196	ABL	2.3542	none	none	none	none
1175	2	473455	4.1088	1	8	8.929962133	FGFR	-5.0374	low	none	none	none
10000	0	405336	3.08658	1	6	5	FGFR	-34962	none	none	none	none
30000	0	294379	4.2576	2	3	4.522878745	JAK	3.0728	none	none	none	none
7.4	2	562601	6963	3	7	8.13076828	MET	-2.8925	none	none	none	none
10.25	2	469476	4.90934	2	6	7.989276135	MET	0.66448	none	none	none	none
53	2	478984	4.4849	3	6	7.27572413	ALK	5.6635	none	none	none	none
50	2	591093	4.6131	2	10	7.301029996	EGFR	-3.7653	none	none	none	none
890	2	328763	2.2165	1	6	6.050609993	VEGFR	3.1849	none	none	none	none
1.1	2	558.51	5.97058	1	8	8.958607315	SRC	2.7891	high	high	high	none
190	2	531443	6.63548	1	6	6.721246399	SRC	-5.9792	high	high	high	none
7.3	2	556976	5.4705	1	7	8.13667714	RET	2.1139	none	none	none	none
397	2	541.7	5536	2	8	6.401209493	EGFR	2.4717	high	none	none	none
390	2	537472	6.69698	1	7	6.408935393	SRC	-4.4904	high	high	high	none
100	2	431393	4.7223	2	5	7	KIT	-6.6425	none	none	none	none
400	2	367412	4.5345	2	5	6.397940009	ABL	0.74763	none	none	none	none
22056	0	400486	4.63892	3	4	4.656473247	KIT	3.95	none	none	none	none
38.9	2	561572	4.2241	2	8	7.410050399	ABL	-1.1393	none	none	none	none
69.6	2	515643	3.0203	1	8	7.15739076	JAK	5.0821	high	high	none	none
787	2	588473	5.44472	3	8	6.104025268	FGFR	-6.7483	high	high	high	high
61	2	647729	5.5866	2	9	7.214670165	MET	3.7268	none	none	none	none
59000	0	576562	1.3232	8	11	4.229147988	EGFR	0.69395	none	none	none	none
1.3	2	501555	1.06108	3	12	8.886056648	JAK	1.9902	none	none	none	none
147	2	416441	4.04272	2	8	6.832682665	KIT	3.9702	none	none	none	none
16.7	2	378417	3.3167	1	8	7.777283529	MET	3.5395	none	none	none	none
10000	0	542605	8.1943	1	4	5	KIT	-7103	none	low	none	none
392	2	437477	3.96442	3	7	6.406713933	VEGFR	3.4251	none	none	none	none
40000	0	316288	2.5061	1	5	4.397940009	ALK	-0.40833	none	high	none	high
3.98	2	640634	6.6309	1	8	8.400116928	MET	-2.2913	none	none	none	none
13.45	2	555687	4.00472	4	9	7.871277716	RET	8.5587	none	none	none	none
225	2	416884	4.6475	1	6	6.647817482	EGFR	5.1848	none	none	none	none
17	2	331763	2.3959	2	7	7.769551079	ABL	0.6297	none	none	none	none
1730	1	304287	1.5765	0	7	5.761953897	MET	-7.7557	none	none	none	none
34	2	494555	2.99828	0	9	7.468521083	MET	-0.80631	none	none	none	none
28	2	456474	3.3509	1	9	7.552841969	SRC	0.39023	none	none	none	none
120	2	414387	4.49562	3	4	6.920818754	KIT	-6.5501	none	none	none	none
0.4	2	700619	5.4886	2	11	9.397940009	EGFR	-6.3883	high	none	none	high
68000	0	263304	2.6193	2	4	4.167491087	VEGFR	0.88191	none	none	low	none
11180	0	532044	5.20952	1	8	4.951558196	EGFR	-0.40509	none	none	none	none
233	2	357335	4.5007	1	3	6.632644079	ABL	-11447	none	none	none	none
224	2	663994	6.0454	3	9	6.649751982	FGFR	4.6781	low	high	high	low
20000	0	561426	5.3536	3	8	4.698970004	FGFR	-5.4202	high	high	high	low
1000	2	512654	4.13578	2	6	6	ABL	-2.0532	none	none	none	none
5.06	2	475907	6.4972	2	6	8.295849483	EGFR	-0.6755	none	none	none	none
22.12	2	570654	3.2439	2	9	7.655214877	EGFR	1.1324	high	low	low	low
104	2	333366	4.6268	2	3	6.982966661	KIT	-1.5964	none	none	none	none
0.25	2	484.56	3.2231	2	6	9.602059991	EGFR	6.8754	none	none	none	none
1000	2	534.51	4.7481	0	7	6	EGFR	-11865	high	low	low	low
17	2	511655	5.5686	3	8	7.769551079	FGFR	-0.091074	high	high	low	low
100000	0	416477	4.81704	3	3	4	EGFR	2.5719	none	none	none	none
87	2	546458	6.07298	1	7	7.060480747	SRC	-4.8637	high	high	high	none
39	2	509566	5.5054	1	9	7.408935393	EGFR	3.2328	none	none	low	none
2500	1	377425	3.1817	1	5	5.602059991	MET	2.0471	none	low	none	none
698.8	2	341379	0.3555	3	8	6.155647104	JAK	-1.7429	high	low	high	high
34000	0	520618	6.34392	4	7	4.468521083	ABL	2.2721	none	none	none	none
219.6	2	491542	4.9109	2	5	6.658367664	FGFR	6.9436	none	none	none	none
2	2	530.05	4.7125	2	8	8.698970004	ALK	4.8323	none	none	none	none
14.03	2	556.52	3.6753	3	6	7.852942329	MET	7.8144	none	none	none	none
1000000	0	518647	3.77974	3	8	3	VEGFR	5.2764	none	none	high	none
1000	2	468964	4.7073	3	6	6	ALK	5.1916	none	none	none	none
43	2	607.53	6.1091	2	8	7.366531544	EGFR	-3.3517	none	none	none	none
2.7	2	403305	4.5413	3	6	8.568636236	EGFR	-2.1208	high	none	none	none
1140	1	377782	2.9259	2	5	5.943095149	MET	3.5396	none	none	none	none
6000	1	266304	2.89172	2	3	5.22184875	FGFR	2.2841	none	none	none	none
2512	2	513042	3.9663	2	9	8.599980365	FGFR	9.5773	low	none	none	none
16.6	2	447514	5.0281	0	7	7.779891912	FGFR	4.6371	low	none	none	none
35.1	2	412453	4.98248	2	7	7.454692884	JAK	-8.8175	high	low	none	none
6.43	2	515597	4.06742	4	8	8.191789027	RET	7.6962	none	none	none	none
2188	2	550107	4.3856	1	9	8.659952682	FGFR	6.7733	low	none	none	low
3.8	2	570984	6.1861	2	8	8.420216403	EGFR	-6.2628	none	none	none	none
259	2	551022	5.1986	3	7	6.586700236	EGFR	2.1633	none	none	none	none
1905	2	419485	3.48632	1	8	8.72010502	FGFR	4.9928	high	none	none	high
3	2	451.6	2.63482	3	9	8.522878745	FGFR	7369	none	none	none	low
1.47	2	542644	4.1987	2	8	8.832682665	EGFR	-3.7007	high	low	low	low
10000	0	387451	1.93778	0	9	5	JAK	0.25333	none	none	none	none
46.91	2	467485	4.47042	2	7	7.328734567	MET	2.0629	none	none	none	none
1000	2	388435	4.13944	2	8	6	EGFR	3.7822	none	none	none	none
18.26	2	437459	4.46182	2	6	7.738499227	MET	2.0045	none	none	none	none
12700	0	701.78	1.0131	7	9	4.896196279	SRC	-28253	none	none	none	none
360	2	392507	2.95918	1	5	6.443697499	JAK	0.89097	none	none	none	none
21.12	2	726.18	8.1735	1	9	7.675306086	MET	3996	none	none	none	none
50.8	2	474509	4.6728	2	7	7.294136288	EGFR	-3.0591	none	none	none	high
10000	0	388903	2.81392	2	7	5	SRC	3.3514	none	none	none	none
130	2	485567	4.5262	2	8	6.886056648	EGFR	1.7657	none	none	none	none
1995	2	528657	4.8272	1	9	8.7000571	FGFR	5.7902	low	none	none	none
10000	0	435463	2.0701	1	9	5	ALK	7.0111	none	none	low	none
18100	0	466536	4.59482	3	7	4.742321425	JAK	1739	low	none	none	none
3300	1	390447	2.4974	1	7	5.48148606	SRC	5.4683	none	none	high	none
89	2	534817	5893	2	7	7.050609993	MET	1.4513	none	none	none	none
155	2	596639	4.4503	3	9	6.809668302	FGFR	-4.2643	high	low	low	low
3	2	446435	3.6886	3	7	8.522878745	KIT	0.11584	none	none	none	none
0.7	2	570444	1.5856	4	7	9.15490196	MET	6.4329	none	none	none	none
75	2	496414	4.6126	1	7	7.124938737	EGFR	7.1035	none	none	none	none
750	2	390491	3.6778	2	6	6.124938737	JAK	-2.1824	none	none	none	none
20600	0	317389	1.5361	3	5	4.68613278	JAK	0.64046	none	none	none	none
6.2	2	406.49	2.1852	3	7	8.207608311	JAK	6.5312	none	none	none	none
6170	1	397446	2.92596	0	9	5.209714836	JAK	-3636	none	none	none	none
73	2	326.4	3.6873	2	5	7.13667714	JAK	-3.1395	none	none	none	none
4	2	471399	3.91842	2	3	8.397940009	KIT	7.3041	none	none	none	high
59	2	377448	4.0957	2	5	7.229147988	JAK	-1.8472	none	none	none	high
1148	2	537108	5.8719	0	8	8.940058112	FGFR	4.5414	low	none	none	low
742	2	377514	2.4248	2	5	6.129596095	JAK	-1.5538	none	none	none	none
519	2	530032	5.20328	2	8	6.284832642	EGFR	-1.4818	high	none	none	none
34	2	301147	3.5309	1	4	7.468521083	EGFR	-2615	none	none	none	none
2.8	2	279343	3.71472	0	4	8.552841969	EGFR	0.54208	none	high	none	none
4800	1	458363	5.9846	3	4	5.318758763	EGFR	-2.2761	none	high	none	none
900	2	367453	2.3183	2	7	6.045757491	EGFR	6.3997	none	none	none	none
1000	2	394454	3.1332	1	6	6	JAK	7.1911	none	none	none	high
135	2	398.51	4.7444	2	4	6.869666232	FGFR	7.4745	high	low	none	none
4.4	2	532931	4411	1	8	8.356547324	EGFR	-6.3208	high	low	low	low
2	2	488317	3.9144	3	6	8.698970004	EGFR	-10501	high	low	low	low
29	2	598695	5.2797	1	8	7.537602002	PDGFR	-2.2273	none	none	none	none
4.02	2	699245	7.4599	1	8	8.395773947	MET	-1.2864	none	none	none	none
1778	2	462.51	2.3869	2	9	8.750068243	FGFR	6.2	low	none	none	none
1064	1	584.7	5.69088	2	9	5.973058372	EGFR	-8.3089	high	none	none	high
1.36	2	633966	5.4466	2	8	8.866461092	ALK	9.7934	high	low	low	none
27	2	453524	2.2124	2	7	7.568636236	MET	2.4424	none	low	none	none
6	2	577711	3.51742	2	9	8.22184875	ALK	10113	none	none	none	none
5000	1	477613	3.3632	1	8	5.301029996	FGFR	-0.19058	high	low	low	low
7079	2	486498	4.7172	2	7	8.150028088	FGFR	-2.7003	low	none	none	none
1048	1	535612	4661	3	9	5.979638717	EGFR	6.5687	high	high	none	none
9.3	2	657191	4.7001	2	9	8.031517051	ALK	8.7908	none	none	none	none
527.19	2	520663	3.2326	2	9	6.278032836	JAK	11233	none	none	none	none
1000	2	455945	6.4014	4	4	6	FGFR	0.55129	none	none	none	none
133	2	566564	6712	3	7	6.876148359	MET	-5.8453	none	none	high	low
1000	2	382453	2.78202	2	7	6	JAK	1.4744	high	none	none	none
22400	0	448.53	4.9334	2	6	4.649751982	RET	4.9634	none	none	none	none
2.4	2	487944	4.9981	2	7	8.619788758	EGFR	-3.4759	none	none	none	none
2	2	458566	3.3602	4	6	8.698970004	JAK	8.4727	none	none	none	none
623	2	512.03	5.7459	2	6	6.205511953	EGFR	4.90E-05	high	none	none	none
3500	1	258302	2.2733	0	4	5.455931956	MET	-6.1617	none	none	none	none
40	2	572.05	4.9961	3	9	7.397940009	ALK	-16988	high	low	low	high
9669	1	420517	3.11378	1	6	5.01461844	JAK	0.064234	none	low	high	none
4	2	500632	3.3336	1	10	8.397940009	MET	6.9205	none	none	none	none
25000	0	558605	5.37914	3	7	4.602059991	JAK	-3.9757	none	none	none	none
21	2	531078	5.3926	3	8	7.677780705	ALK	1.0749	none	none	none	none
10000	0	392419	2.44598	2	8	5	FGFR	-2.1642	none	none	none	none
4	2	383835	4.8377	1	6	8.397940009	SRC	-5.0915	high	none	none	none
83.88	2	440475	3.3848	1	8	7.076341578	EGFR	-6.4885	none	none	none	none
21	2	535.67	5.2019	4	8	7.677780705	ALK	-0.82733	high	low	low	none
334	2	637638	5.95152	3	8	6.476253533	JAK	0.40797	high	high	none	none
4.41	2	542644	4.1987	2	8	8.355561411	EGFR	-4.1408	high	low	low	low
3.91	2	331734	3.9371	1	5	8.407823243	EGFR	-9.3873	none	none	none	none
3620	1	335747	3.00972	0	6	5.441291429	EGFR	-0.53455	none	none	none	none
12	2	343312	3.69568	2	4	7.920818754	MET	-8.6406	none	none	high	none
130	2	516404	5.2559	2	5	6.886056648	MET	7.6197	none	none	none	none
42	2	332382	4.89584	1	4	7.37675071	SRC	0.4275	none	none	none	high
25	2	644124	7.9954	1	8	7.602059991	EGFR	-16445	none	none	none	none
12	2	431521	3.3637	1	7	7.920818754	KIT	-7.7077	none	none	none	high
3000	1	523103	3.1929	3	8	5.522878745	ALK	1.2615	none	none	none	none
10	2	516581	2.5328	1	10	8	MET	4.1556	none	none	none	none
350000	0	185186	1.73516	2	4	3.455931956	EGFR	-8.8343	none	none	none	none
10000	0	351413	5.22512	2	4	5	MET	-0.22745	none	none	none	none
5	2	405437	3.7099	2	8	8.301029996	EGFR	1.4205	none	none	none	none
17	2	505648	4.79762	4	8	7.769551079	ALK	4.8301	none	none	none	none
52	2	443485	1.8455	3	7	10.28399666	JAK	-4.0613	none	none	none	none
20000	0	372476	4.64328	2	6	4.698970004	EGFR	-8.3736	none	none	none	none
13	2	514945	3.8778	3	8	7.886056648	MET	2.5283	high	none	none	none
5	2	474609	4.32448	3	5	8.301029996	KIT	-4.5846	none	none	none	none
9999	1	493593	2.8972	3	8	5.000043432	JAK	0.36679	high	high	none	none
10	2	277287	2.4609	3	5	8	FGFR	-0.20559	none	none	none	none
24	2	546624	5.4857	2	8	7.619788758	EGFR	-2.7817	none	none	none	none
3887	1	257297	0.61822	2	5	5.410385459	PDGFR	4.4542	none	none	none	none
7300	1	352438	3.5381	2	5	5.13667714	SRC	1.9343	none	none	none	none
88300	0	616616	3.6219	6	12	4.054039296	EGFR	1.7293	none	none	none	none
960	2	452584	3.0061	2	7	6.017728767	JAK	9.9139	none	none	none	none
30	2	392875	4.7218	1	7	7.522878745	MET	2.9113	high	none	none	none
3400	1	746.66	-245	10	10	5.468521083	SRC	-25.49	none	none	none	none
6850	1	429.17	5.1506	1	2	5.164309429	EGFR	0.90241	none	none	high	none
200	2	462.48	2.7858	1	8	6.698970004	JAK	-4.3585	low	none	none	none
505	2	369472	5.54098	1	4	6.296708622	JAK	-13647	none	none	none	none
2	2	670734	6.3232	5	11	8.698970004	SRC	2.2842	high	high	none	none
24	2	393401	3.13508	1	6	7.619788758	JAK	-3.2681	none	none	none	none
2.6	2	331759	3.7496	2	6	8.585026652	RET	-0.7935	none	none	none	none
400	2	348.41	2.3608	3	6	6.397940009	ABL	-1.5636	none	none	none	none
27	2	630675	5.14502	2	8	7.568636236	SRC	1612	none	none	none	none
1000	2	401875	5.0162	1	7	6	EGFR	375	none	none	none	none
32000	0	331328	2.36492	0	7	4.494850022	EGFR	-0.52304	none	none	none	none
628.38	2	399498	4.2268	2	6	6.201777646	JAK	2.4538	none	none	none	none
10.37	2	646123	5.6775	1	10	7.984221244	MET	4.3908	none	none	none	none
47	2	502575	4.3442	2	9	7.327902142	FGFR	5.6287	low	none	none	none
20300	0	460534	3.4856	1	7	4.692503962	ALK	8.4056	none	none	none	none
4.6	2	525661	4274	2	10	8.337242168	EGFR	5.7417	none	none	none	none
900	2	394339	2.9336	4	8	6.045757491	SRC	-2.3305	none	none	none	none
32.4	2	461566	4.16592	1	7	7.48945499	JAK	3.6168	high	high	none	none
3	2	463485	4.2214	2	7	8.522878745	ABL	-0.0057862	none	none	none	none
1000	2	782874	6.22462	2	12	6	EGFR	3.4231	high	none	high	none
2.35	2	653711	6.23514	2	9	8.628932138	MET	4.0886	none	none	high	high
100	2	467419	4.5888	2	5	7	RET	-8.9987	none	none	low	none
1141	1	451452	6.30972	3	4	5.942714356	JAK	-6.5875	none	none	none	none
50000	0	368484	5.9775	1	4	4.301029996	SRC	-0.96557	none	high	none	high
0.4	2	516907	3.6413	2	4	9.397940009	JAK	1449	high	high	high	high
451000	0	240255	-0.18718	3	5	3.345823458	SRC	-2.6228	none	none	none	none
35	2	377408	1.9392	1	9	7.455931956	MET	-3.2843	high	none	none	none
7000	1	269735	3.8953	1	3	5.15490196	EGFR	-0.041314	none	none	none	none
114	2	344394	1.5464	3	6	6.943095149	JAK	-5.1173	none	none	none	none
16000	0	295346	2859	1	6	4.795880017	ABL	2.2925	none	none	none	none
8030	1	575453	6.0444	3	8	5.095284455	FGFR	-7.6975	high	high	high	low
1000	2	823927	6.2956	2	12	6	EGFR	2138	high	low	high	none
18	2	616188	3.8546	4	10	7.744727495	ALK	5.6796	none	none	none	none
1000	2	810928	7.00482	2	12	6	EGFR	1.9967	high	none	high	none
24	2	422923	2.0455	1	9	7.619788758	MET	4.0891	none	none	none	none
3	2	463872	3853	3	6	8.522878745	ABL	-0.21871	high	high	low	low
10	2	438561	3.79812	2	9	8	EGFR	7.1381	none	none	none	none
1000	2	388876	3.87988	2	5	6	EGFR	-2.5206	none	none	low	none
100	2	743863	7.3473	2	10	7	EGFR	8.2533	high	low	high	none
1360	1	415682	5256	3	5	5.866461092	ABL	0.97881	low	none	none	none
1000	2	406456	4.1537	1	5	6	JAK	-7.0409	none	none	none	none
24	2	542039	6.14738	2	7	7.619788758	EGFR	-2.6224	high	none	none	none
91	2	439483	2.3037	0	9	7.040958608	MET	1.3495	high	none	none	none
8600	1	424978	6.18898	0	5	5.065501549	RET	-9.1826	none	none	none	none
9.9	2	476573	4.84208	0	7	8.004364805	ALK	-7.5026	none	none	none	none
5	2	437385	3.7725	1	8	8.301029996	MET	1.7241	none	none	none	none
50	2	463365	4.8346	2	7	7.301029996	EGFR	0.95997	none	none	none	none
10000	0	295273	2.7929	3	4	5	EGFR	1.2125	none	none	none	none
658	2	698629	6.7543	2	9	6.181774106	MET	5.1145	none	none	none	none
50700	0	419739	6.6546	0	3	4.294992041	SRC	1.9825	none	none	none	none
27.3	2	432509	4.2001	0	9	7.563837353	MET	5.9855	none	none	none	none
5300	1	678792	7.8246	2	10	5.27572413	EGFR	3.5559	none	none	none	none
200000	0	426293	4.9705	3	4	3.698970004	EGFR	-3.6161	none	none	none	none
100000	0	386.48	5.50942	2	5	4	EGFR	2.9532	none	none	none	none
2	2	430911	5.0376	1	6	8.698970004	EGFR	4068	none	none	none	none
54	2	409902	5.54632	3	5	7.26760624	KIT	1.0326	none	low	none	low
111.8	2	447539	3.91992	1	7	6.951558196	JAK	4.2971	high	high	none	none
100000	0	542508	3.8137	4	10	4	EGFR	1.2037	high	none	none	none
36	2	423472	3.4406	3	5	7.443697499	JAK	2.0022	none	none	none	none
3.4	2	479.52	1.61388	2	9	8.468521083	JAK	2.9987	none	none	high	none
55.6	2	527677	4.37332	3	9	7.254925208	PDGFR	10.83	high	low	low	none
5.7	2	475.98	5.57742	2	7	8.244125144	PDGFR	2.6851	none	none	low	none
8	2	514355	4.3045	3	6	8.096910013	EGFR	-9.7417	high	low	low	low
14125.38	0	330347	3.73896	1	6	4.84999986	EGFR	-5.1542	high	none	none	none
20000	0	402476	2.77592	2	7	4.698970004	EGFR	-0.71057	none	none	none	none
29	2	485466	4.94382	1	7	7.537602002	KIT	-5.4179	none	none	none	none
43	2	276315	2.1258	2	4	7.366531544	JAK	1.6414	none	none	none	none
690	2	366347	2.5579	2	5	6.161150909	JAK	-7.9216	none	none	none	none
50	2	489403	5.3209	1	7	7.301029996	EGFR	2.6603	none	none	none	none
1050	1	372472	4.90514	2	3	5.978810701	PDGFR	2.6828	low	high	none	none
129	2	383499	5.07482	2	5	6.88941029	ALK	4.0372	high	high	none	none
53	2	560873	5.6301	3	7	7.27572413	EGFR	1.4603	high	low	none	low
19000	0	399951	4.1692	1	5	4.721246399	RET	8.4283	none	none	high	none
0.78	2	410279	3.9086	3	6	9.107905397	EGFR	0.07	none	none	none	none
60.25	2	512632	6.5434	1	6	7.220042949	MET	-17458	none	none	none	none
4690	1	482589	2.6785	2	10	5.328827157	ABL	-34685	none	none	none	none
199	2	409877	3.3748	3	5	6.701146924	ALK	2647	none	none	none	low
166	2	377448	3.5069	1	6	6.779891912	MET	2.1222	none	none	none	none
171.2	2	398466	3.3434	0	6	6.76649624	MET	2.6631	none	none	none	none
300000	0	245171	1.1691	3	4	3.522878745	SRC	-13018	high	low	none	none
15.14	2	469549	4.42772	0	9	7.819874125	FGFR	5.7955	low	none	none	none
180	2	401474	2.9546	2	8	6.744727495	JAK	5.6604	none	none	none	none
3340	1	398762	1.63058	4	6	5.476253533	MET	0.93	none	none	none	none
3523	1	503529	3.4746	1	8	5.453087357	FGFR	-7651	high	low	low	low
4000	1	331803	3.8367	0	5	5.397940009	EGFR	0.6418	none	none	none	none
450	2	506588	3.0537	2	8	6.346787486	KIT	3.9968	none	none	none	none
15	2	451.91	7.0664	1	6	7.823908741	EGFR	-0.55324	none	none	none	none
8000	1	336421	0.5115	3	5	5.096910013	JAK	0.89606	none	none	none	none
1100	1	383473	3.11	1	5	5.958607315	MET	1.6146	none	low	none	none
0.7943	2	341212	4.0857	1	4	9.100015437	EGFR	1.2485	none	none	none	none
1737.8	1	476537	2.3743	3	9	5.760000207	FGFR	4.3138	low	none	none	none
5.8	2	382423	5.2902	2	5	8.236572006	EGFR	-8.3939	high	low	low	low
82700	0	366848	5.02872	0	4	4.08249449	SRC	-0.79371	none	none	none	none
409	2	571.7	3.9833	1	9	6.388276692	PDGFR	2.7261	none	none	none	none
473	2	407989	1.4636	0	2	6.325138859	EGFR	-10.07	high	high	high	none
1000	2	768847	6.52972	2	11	6	EGFR	4.4213	high	none	high	none
20250	0	396451	3.2112	3	7	4.693574972	FGFR	0.91761	none	none	none	none
32	2	566058	5.6345	3	8	7.494850022	EGFR	-9.8191	none	none	none	none
21	2	365176	2.1091	3	5	7.677780705	MET	5.3541	none	high	high	low
5000	1	544659	5.56618	2	7	5.301029996	EGFR	4.0483	high	none	none	none
0.75	2	342761	4.2904	2	4	9.124938737	EGFR	-9.6003	high	low	low	low
3.3	2	523601	2.9099	1	11	8.48148606	KIT	6.3313	none	none	low	none
5300	1	332411	2.9852	1	5	5.27572413	JAK	-0.33878	none	none	none	none
10	2	367401	3.5627	3	6	8	EGFR	1.8539	none	none	high	none
63.8	2	581652	5.2608	3	8	7.195179321	MET	6.1695	none	none	none	none
950	2	533662	4.98842	3	10	6.022276395	KIT	8.9901	none	none	high	none
90	2	556619	5.5751	1	8	7.045757491	PDGFR	2.0245	high	none	none	none
239.49	2	317348	4.0061	2	4	6.620712616	ALK	1.0763	none	none	none	none
12.7	2	585705	5.6158	3	8	7.896196279	FGFR	5.8589	high	high	none	none
0.6	2	567477	5.5092	2	7	9.22184875	FGFR	4.9862	none	high	high	none
122000	0	415394	5.2268	3	4	3.913640169	EGFR	-7.6761	none	none	none	none
39	2	354345	1.9249	1	7	7.408935393	JAK	-1.1741	none	none	none	none
0.0368	2	465.62	2.4101	1	7	10.43415218	JAK	-4.9155	none	none	none	none
10000	0	406414	3.1514	2	5	5	KIT	-0.88998	high	none	none	none
100000	0	631.61	9.2808	2	6	4	EGFR	3.8583	none	none	none	low
2000	1	599805	6.0793	2	9	5.698970004	EGFR	-0.89467	high	none	none	none
42	2	409456	3.5132	2	4	7.37675071	JAK	-3.5428	none	none	none	none
105000	0	372425	1.2405	1	8	3.978810701	SRC	5.1566	none	none	none	none
40	2	499571	5.1835	1	7	7.397940009	PDGFR	4.5491	none	none	none	none
143000	0	638561	4.3596	4	8	3.844663963	SRC	-17.52	none	none	none	none
4.5	2	318.38	3.5362	3	4	8.346787486	JAK	0.52645	none	none	none	none
10000	0	473455	4.78948	1	6	5	FGFR	-38817	none	none	none	none
88	2	398.47	3.5782	1	6	7.055517328	EGFR	-2.3275	high	low	low	low
50000	0	411425	4.10782	2	8	4.301029996	FGFR	5.2133	none	none	none	none
2260	1	406369	3.7172	2	6	5.645891561	ABL	0.78822	none	none	none	none
21	2	648834	5.35164	4	10	7.677780705	ALK	8.7311	none	none	none	none
74000	0	478478	5.60802	2	6	4.13076828	ABL	-4.4811	high	none	none	none
4390	1	463928	6.5036	2	5	5.35753548	EGFR	3.4445	none	none	high	none
25000	0	558561	4.06112	3	8	4.602059991	JAK	-3783	none	none	none	none
1686	1	500524	7.4578	1	4	5.77314243	KIT	-4.0129	none	none	none	none
1	2	516067	5.1859	2	8	9	ALK	5.2537	none	none	none	none
3.4	2	390403	1.9681	4	7	8.468521083	JAK	3.6103	none	none	none	none
1	2	547418	4.3325	3	7	9	ALK	3.6502	none	none	none	none
54000	0	843.84	0.2084	12	12	4.26760624	SRC	-8.5075	none	none	none	none
22400	0	434456	3.4555	2	6	4.649751982	MET	1.1808	none	none	none	none
10950	0	311.41	2.9459	2	3	4.960585881	EGFR	1.4718	none	none	none	none
25.86	2	474.92	4.0382	1	8	7.587371479	EGFR	-6.4413	none	none	none	none
126000	0	272356	1.4654	2	5	3.899629455	ABL	4.0102	none	none	none	none
55000	0	383622	4.1749	2	5	4.259637311	SRC	3.4786	high	none	low	low
3	2	338319	2.77837	4	6	8.522878745	SRC	0.98446	none	none	none	none
50	2	544508	6.9236	1	8	7.301029996	EGFR	5.7443	none	none	none	none
1.8	2	481576	3.1554	3	9	8.744727495	EGFR	4.3744	none	none	none	none
210	2	522565	4.96784	1	10	6.677780705	SRC	2.4134	none	none	high	high
4320	1	464961	4161	3	8	5.364516253	EGFR	3147	none	none	none	none
7	2	450345	5.0377	2	6	8.15490196	ALK	2.3504	none	none	none	none
14000	0	228226	3.0746	2	2	4.853871964	FGFR	0.83021	high	low	none	none
4.9	2	441362	5.83902	1	5	8.30980392	JAK	5.2441	high	none	none	none
16000	0	641.7	5.32602	1	10	4.795880017	EGFR	4.4627	high	none	none	none
9	2	595027	6.0113	2	9	8.045757491	EGFR	-2.5942	none	none	none	none
2.3	2	532.57	4.45602	1	6	8.638272164	ABL	-1.2776	none	none	none	none
10000	0	420477	2.6119	3	8	5	EGFR	-0.50655	high	low	low	low
5495	2	502619	4.2002	1	9	8.260032303	FGFR	7.0155	low	none	none	none
48	2	385424	3.58272	4	5	7.318758763	PDGFR	1.6266	none	none	none	none
50000	0	428414	4.18512	1	4	4.301029996	EGFR	-9.8408	high	low	high	low
372	2	437504	1.4229	1	9	6.42945706	FGFR	1.6097	high	low	low	low
25	2	433313	6.1152	2	5	7.602059991	EGFR	-5.3808	none	none	none	none
31	2	621718	3.6401	3	10	7.508638306	ALK	5.3925	high	low	low	none
6293	1	381435	4.8728	2	3	5.201142268	FGFR	1.1991	none	none	high	none
3310	1	438409	5.8979	3	3	5.480172006	PDGFR	-4269	none	none	none	none
11	2	343228	4.2019	1	4	7.958607315	EGFR	-1156	none	none	none	none
9800	1	337423	3.1266	0	5	5.008773924	FGFR	2.0404	none	none	none	none
4000	1	540093	4.3827	2	9	5.397940009	EGFR	0.10481	high	low	low	low
891.25	2	354431	3.22648	2	5	6.050000457	EGFR	-2.6036	none	none	low	none
10.5	2	499549	7.2176	3	3	7.978810701	EGFR	-8.3962	high	low	low	low
33	2	385379	3.69008	2	7	7.48148606	EGFR	-4.1075	none	none	none	none
50	2	492359	4.4964	1	8	7.301029996	EGFR	0.19471	none	none	none	none
290	2	494191	4719	3	5	6.537602002	FGFR	-0.8969	none	none	none	none
30000	0	453917	5.4747	1	2	4.522878745	MET	-2.0752	none	none	none	none
8.1	2	423778	4.9565	1	5	8.091514981	ABL	-7.1735	none	none	none	none
15.69	2	534832	6.1386	2	6	7.804377056	MET	-8.4554	none	none	none	none
50	2	568299	6.0834	1	7	7.301029996	EGFR	-0.70459	high	none	low	high
33	2	402483	4.07342	3	6	7.48148606	FGFR	5.5615	low	none	none	none
20	2	343.77	2.36912	3	4	7.698970004	MET	5.2965	none	none	none	high
290	2	542644	3.45942	4	9	6.537602002	VEGFR	-4.5575	none	none	high	none
100000	0	300155	3.9418	1	1	4	EGFR	0.91195	none	none	high	none
5	2	279274	2.9407	2	2	8.301029996	JAK	-0.43	none	none	none	none
79	2	559671	3.74548	1	9	7.102372909	PDGFR	-3.5762	none	none	none	none
10	2	586.62	5.37462	2	9	8	MET	1.0596	high	none	none	none
70240	0	414425	3.0524	2	8	4.153415497	EGFR	-6.5194	high	high	low	low
144.54	2	419916	5.2404	0	6	6.84001195	FGFR	6.3748	low	none	none	none
21	2	559.44	4.2363	3	7	7.677780705	EGFR	-9.7591	high	low	low	low
10	2	486256	6.03	0	6	8	MET	-3.3988	none	none	none	none
33	2	498537	6.2205	2	5	7.48148606	FGFR	1.1311	high	none	none	high
1080	1	450951	5.2817	3	6	5.966576245	EGFR	-6.9072	high	low	low	low
9.37	2	497643	4.63208	1	6	8.028260409	ALK	-2.2243	none	none	none	none
660	2	365437	3.0228	1	7	6.180456064	RET	4.6247	none	none	none	none
5.35	2	588057	6.2137	1	7	8.271646218	MET	-1.8373	none	none	none	none
1000	2	333399	2.3802	1	6	6	JAK	-0.33878	none	none	none	none
100	2	743863	7.3473	2	10	7	EGFR	7759	high	low	high	none
70	2	484.94	5.6573	1	8	7.15490196	EGFR	-2.5294	none	none	none	none
280	2	529.53	2416	4	5	6.552841969	SRC	-18857	none	none	none	none
43700	0	452521	3.7552	3	8	4.359518563	EGFR	-6.5599	high	low	low	low
1000	2	424534	2.2783	1	9	6	JAK	1.9763	none	none	none	none
750	2	408506	2.4142	1	7	6.124938737	EGFR	8035	none	none	none	none
8	2	434525	4.2178	2	9	8.096910013	MET	-725	none	none	none	none
0.8	2	590559	7.4027	2	6	9.096910013	FGFR	4.6648	none	none	none	none
39.81	2	267288	2.5932	2	5	7.400007822	JAK	-1.5608	none	none	none	none
36.31	2	525097	5.63	1	8	7.439973751	FGFR	6.3989	low	none	none	none
13	2	568634	3.5682	3	9	7.886056648	KIT	-1.6695	none	none	low	none
18200	0	453524	3.1152	1	8	4.739928612	PDGFR	2.0122	none	none	none	none
53	2	431997	3.99932	1	8	7.27572413	KIT	7.6938	none	none	high	none
1300	1	499567	4.3909	0	7	5.886056648	JAK	2.8324	high	none	none	none
660	2	395388	4.9602	1	5	6.180456064	VEGFR	-9.4924	none	none	none	none
25	2	524372	3.3275	3	7	7.602059991	EGFR	-9.5335	high	low	low	low
2.6	2	394906	5.04152	1	5	8.585026652	EGFR	1.4107	none	none	none	none
10000	0	459506	5.0675	2	7	5	EGFR	1.5093	none	none	none	none
213	2	515574	3.52722	1	10	6.671620397	KIT	4.7435	none	none	none	none
13	2	402458	2.75828	2	5	7.886056648	JAK	1.2318	none	none	none	none
9600	1	588.03	6.5348	3	7	5.017728767	ALK	-2.6293	none	none	none	none
3100	1	431.54	4.07002	2	6	5.508638306	ALK	4.2578	none	none	none	none
27.5	2	525078	5.5561	3	8	7.560667306	EGFR	-5.8961	high	low	low	low
7	2	482613	5.2805	3	6	8.15490196	EGFR	7.9512	none	none	none	none
0.6	2	496489	3.8824	3	4	9.22184875	JAK	-9.4864	high	low	low	low
228.7	2	454358	5.3562	1	6	6.640733835	MET	2.9395	none	none	none	none
38.6	2	437524	5.70032	1	5	7.413412695	JAK	-7.5333	high	low	low	low
1.02	2	286722	2.8022	2	3	8.991399828	JAK	0.71379	high	high	high	none
12700	0	535048	4.79508	2	8	4.896196279	EGFR	-3.1523	high	none	none	none
15.6	2	596.59	6.7206	3	8	7.806875402	MET	-5.7241	none	none	high	low
150000	0	453572	2.67142	3	8	3.823908741	EGFR	-1.2939	low	high	none	high
3000	1	422485	2.9758	2	5	5.522878745	RET	9.5275	high	low	high	high
7.84	2	461522	3.2278	2	6	8.105683937	FGFR	3738	none	none	none	none
29	2	355442	2.0003	1	5	7.537602002	JAK	5.5095	none	none	none	none
419	2	324815	4.6576	2	3	6.377785977	EGFR	3112	none	none	none	none
50	2	593389	6.0261	1	7	7.301029996	EGFR	3.0567	none	none	none	none
2	2	461591	3.7952	3	7	8.698970004	EGFR	5.9253	none	none	none	none
248.9	2	497502	4.3529	3	7	6.603975103	MET	-0.5192	none	none	none	none
16	2	516489	2.8584	2	9	7.795880017	MET	3.8739	none	none	none	none
482	2	367384	2.6963	2	6	6.316952962	ALK	5.2459	none	none	none	none
2	2	589622	5.80382	3	7	8.698970004	ABL	0.55245	high	high	none	none
30	2	425247	3.9466	2	5	7.522878745	MET	5.2019	none	none	none	none
10000	0	390665	1.9456	4	4	5	ABL	-11.84	none	none	none	none
10000	0	432572	3.0645	1	7	5	KIT	8.7423	high	high	none	none
10	2	529037	4.6943	1	9	8	SRC	0.76004	none	none	none	none
0.3	2	355.76	3.5227	2	5	9.522878745	EGFR	-5.1719	none	none	none	none
0.19	2	360215	2.9351	3	6	9.721246399	EGFR	-1.9351	none	none	none	none
60	2	367434	3.44362	4	5	7.22184875	PDGFR	2.8249	none	none	none	none
10000	0	395388	4.9602	1	5	5	VEGFR	-9.4924	none	none	none	none
778	2	490007	5.88042	1	7	6.109020403	SRC	2.7129	none	none	low	none
73	2	458566	4.3475	2	6	7.13667714	FGFR	1.9636	none	none	none	none
1000	2	758874	8.51272	2	10	6	EGFR	3.0442	high	low	high	none
6.8	2	467551	2.86342	2	9	8.167491087	FGFR	6.4291	none	none	none	none
0.95	2	522581	4.3371	3	9	9.022276395	JAK	-7.6537	high	low	low	low
8000	1	349.46	1.5983	1	5	5.096910013	JAK	-1.7653	none	none	none	none
50000	0	401442	4.0642	3	6	4.301029996	EGFR	2.5517	none	none	none	none
82.16	2	412541	4.6729	2	6	7.085339569	JAK	4.7116	none	none	none	none
20	2	427.43	4.20102	2	5	7.698970004	PDGFR	-3.9988	none	none	none	none
109.77	2	477594	3.4262	2	8	6.959516336	JAK	7.7057	none	none	none	none
20000	0	476936	3.9021	1	8	4.698970004	FGFR	-8.5911	none	none	none	high
45	2	572041	4.7931	3	9	7.346787486	MET	0.17156	high	none	none	none
14.5	2	575884	5.6064	2	7	7.838631998	FGFR	8.8941	none	high	high	none
13	2	310361	1.29878	1	5	7.886056648	JAK	-2.0317	none	none	none	none
48.5	2	569445	6.2841	2	8	7.314258261	FGFR	-4.4265	high	high	high	low
670	2	411387	5.0742	1	6	6.173925197	VEGFR	-7585	none	high	none	none
20000	0	325307	2.14048	1	8	4.698970004	SRC	-4312	none	none	none	none
7.97	2	693707	6.3664	1	10	8.098541679	MET	3.3002	none	none	none	none
28	2	579661	2.85538	0	11	7.552841969	MET	-0.3465	none	none	none	none
373	2	367384	2.6963	2	6	6.428291168	ALK	5.2459	none	none	none	none
430	2	314393	1.4613	3	6	6.366531544	JAK	-2.1497	none	none	none	none
0.6	2	482462	3.4923	3	4	9.22184875	JAK	-9.6907	high	low	low	low
350	2	386427	3.47552	2	7	6.455931956	RET	3.1429	none	none	none	none
150	2	408458	3.5837	1	8	6.823908741	SRC	6.4437	none	none	none	none
90	2	578698	4.9887	2	9	7.045757491	EGFR	-3.8189	none	none	none	none
31	2	524577	4151	2	7	7.508638306	EGFR	2.3455	none	none	none	none
2180	1	237259	1.3786	1	4	5.661543506	EGFR	1.9419	none	none	none	none
1862	2	543534	4.3141	0	10	8.730020323	FGFR	-0.0355	low	none	none	none
20000	0	501.66	4.23262	2	8	4.698970004	EGFR	7.7811	none	none	low	none
10000	0	398902	2.3836	2	8	5	SRC	4808	none	none	none	none
10000	0	456506	3.1269	2	7	5	FGFR	-3.5604	none	none	none	none
12	2	616.65	6.4934	2	9	7.920818754	MET	-2.2037	none	none	none	none
2.9	2	444337	3.0601	2	8	8.537602002	EGFR	0.62986	none	none	none	none
10000	0	380456	2.37802	3	8	5	EGFR	8.0512	low	high	none	low
17	2	630259	6.75042	2	10	7.769551079	ALK	4.7213	none	none	none	none
24.9	2	471948	5.49982	4	6	7.603800653	FGFR	2.1716	none	none	none	none
0.63	2	461522	3.2037	3	7	9.200659451	EGFR	-8.1581	high	low	low	low
3.2	2	526927	5.5781	2	7	8.494850022	MET	2	none	none	none	none
1000	2	394427	3206	5	6	6	EGFR	0.82883	high	none	none	none
26	2	587677	5.13502	1	9	7.585026652	PDGFR	0.81188	none	none	none	high
18	2	394395	0.62868	3	8	7.744727495	JAK	-2.0354	none	none	none	none
400	2	379829	1.5843	2	8	6.397940009	EGFR	2.9421	none	none	none	none
100	2	378411	3.40692	2	6	7	KIT	-0.83964	none	none	none	none
51	2	446514	4.94232	3	5	7.292429824	FGFR	5.3754	none	none	none	none
9.1	2	506522	4.8447	2	9	8.040958608	EGFR	-5.9685	high	low	low	low
10	2	375407	4.90362	4	3	8	KIT	0.30235	high	high	none	high
3900	1	482533	1.5073	5	7	5.408935393	ALK	-2.8135	none	none	none	none
100000	0	380448	4234	2	5	4	ABL	0.9325	none	none	none	none
500000	0	283287	2.31056	2	4	3.301029996	EGFR	-8.1367	none	high	low	none
5400	1	490633	3.7418	4	8	5.26760624	JAK	2.3469	low	high	none	none
100000	0	312756	3.3204	2	2	4	MET	-0.32222	none	none	none	none
328	2	321344	1.8929	2	7	6.484126156	ABL	3.9697	none	none	none	none
6000	1	485588	4.1587	1	7	5.22184875	JAK	4166	none	none	none	none
31	2	582004	5.1903	2	8	7.508638306	EGFR	-6.5731	none	none	none	none
5180	1	449514	4.3213	0	5	5.28567024	JAK	-2.1785	high	low	low	low
26.4	2	385471	4472	3	6	7.578396073	ALK	4.0483	high	high	none	none
3	2	475883	3.83822	2	7	8.522878745	ABL	-1.5893	high	high	low	low
1.23	2	472.0073053	4595	2	7	8.910094889	FGFR	6611	low	none	none	none
44.1	2	444543	3.90892	3	8	7.355561411	PDGFR	8.6337	high	low	low	none
40000	0	328328	1.7591	2	7	4.397940009	ALK	2.6282	none	none	none	none
0.6	2	368194	3.1026	2	5	9.22184875	EGFR	-0.99629	none	none	none	none
10	2	496549	3.84772	6	6	8	PDGFR	1.5761	high	none	none	none
200	2	541277	3.7075	3	6	6.698970004	SRC	4.6429	none	none	none	low
1975	1	596696	3.4245	3	10	5.7044329	EGFR	0.036835	high	high	low	low
166	2	428.37	5.6196	3	5	6.779891912	KIT	-6.3495	high	high	none	none
7.4	2	450.33	4.5329	4	8	8.13076828	JAK	-3.4689	none	none	none	none
23000	0	360392	4.3312	1	5	4.638272164	SRC	1541	none	none	none	none
160	2	401436	4.0125	1	5	6.795880017	MET	0.35498	none	high	high	none
4	2	361323	4.33162	1	4	8.397940009	ABL	-5.4114	none	none	none	none
140	2	417339	7.5023	0	2	6.853871964	EGFR	2.8457	none	high	none	none
6100	1	477269	4.0932	1	8	5.214670165	FGFR	-5.5446	none	none	none	none
140	2	319372	3.0669	2	6	6.853871964	ABL	1.3379	none	none	none	none
2.1	2	533028	5.6933	1	8	8.677780705	SRC	-1.9779	high	none	none	none
6	2	313.36	4746	2	4	8.22184875	RET	-0.91727	high	high	none	none
5160	1	253301	3.3471	1	2	5.287350298	EGFR	-0.36654	none	none	none	high
10000	0	538618	5.0089	1	6	5	KIT	1445	none	none	none	none
188.2	2	553667	4.8357	2	8	6.725380381	EGFR	-3.6679	high	low	low	low
23	2	492587	6.0828	4	7	7.638272164	ABL	0.02781	high	none	none	low
0.38	2	346394	2.71246	1	5	9.420216403	JAK	-2.1756	none	none	none	none
10000	0	397887	5.2949	1	6	5	ABL	-5.2867	none	none	none	none
4.7	2	344418	4.8066	2	4	8.327902142	EGFR	1.8261	none	none	none	none
589	2	502344	4.3045	3	6	6.229884705	EGFR	-10857	high	low	low	low
3000	1	606735	3.9013	3	10	5.522878745	EGFR	-0.48764	high	high	low	low
34254	0	435937	3.6249	3	9	4.465288707	PDGFR	-3294	none	high	low	none
90	2	589688	4.5249	1	8	7.045757491	PDGFR	-5.0047	none	none	none	none
28000	0	262268	2.8148	2	4	4.552841969	SRC	1.1675	none	none	none	none
10000	0	458949	6.0346	1	4	5	PDGFR	6.0407	high	none	none	none
100	2	782818	9.2145	2	9	7	EGFR	-2.7227	high	low	high	none
4.3	2	589118	4985	5	9	8.366531544	ALK	-6.3914	none	none	none	none
960	2	368484	5.9775	1	4	6.017728767	SRC	-0.96557	none	high	none	high
4	2	399.34	2.3431	0	9	8.397940009	MET	-6.6204	none	none	none	none
51	2	546506	4.16622	3	9	7.292429824	MET	7.2081	none	none	none	none
1	2	451861	3.7105	3	6	9	ABL	-0.050623	high	high	low	low
10000	0	503386	5.8101	2	7	5	FGFR	-8.6621	high	high	high	low
330	2	382371	2.70312	2	7	6.48148606	SRC	0.16581	none	none	none	none
1450	1	546632	3.8403	1	10	5.838631998	PDGFR	1.4698	none	none	none	none
2.1	2	382468	2.6947	2	4	8.677780705	JAK	3.1881	none	none	none	none
43	2	312377	1.54478	1	5	7.366531544	JAK	-1.1539	none	none	none	none
820	2	393834	5.07782	3	5	6.086186148	PDGFR	3.0935	none	none	none	low
1900	1	570649	5.9068	1	6	5.721246399	EGFR	5.4432	none	none	none	none
121.1	2	473302	4.5672	2	6	6.916855857	EGFR	-12.63	high	low	low	low
3000	1	503491	6.7885	2	6	5.522878745	EGFR	-7.8264	none	none	none	none
110	2	556692	5.3806	2	10	6.958607315	EGFR	9.1017	none	none	none	none
0.7586	2	488592	3.9526	1	9	9.119987162	FGFR	2.9531	low	none	none	none
33	2	597123	6.05422	4	8	7.48148606	SRC	-1.3375	high	high	low	high
20000	0	239343	4.58014	0	2	4.698970004	EGFR	-0.36223	none	high	none	none
2280	1	434746	4883	0	4	5.642065153	EGFR	1.9011	none	none	none	none
0.8	2	417469	3.7374	4	6	9.096910013	EGFR	2.2699	low	high	none	high
17490	0	306409	4.30946	0	2	4.757210191	EGFR	3.3065	none	none	none	none
4	2	611.15	6.36264	4	8	8.397940009	SRC	-1.3375	high	high	low	high
29	2	515343	4221	4	6	7.537602002	EGFR	-11213	high	high	low	low
1664.82	1	429.9	3.09292	4	5	5.778632715	ALK	-3009	none	none	none	none
16	2	437569	5.3678	3	6	7.795880017	EGFR	-11611	high	low	low	low
6250	1	439519	5.08462	1	5	5.204119983	PDGFR	5947	none	none	none	high
10000	0	515655	4.2128	1	6	5	JAK	-1.0049	none	none	none	none
20	2	344378	2.5023	2	6	7.698970004	RET	4.7718	none	none	none	none
2	2	429436	3.75118	1	8	8.698970004	PDGFR	0.67619	none	none	none	none
14.6	2	470533	4635	2	8	7.835647144	JAK	-1.8694	high	high	low	low
69000	0	491.61	6.9112	1	3	4.161150909	ABL	4.7195	none	none	none	none
51000	0	228682	3.6789	0	2	4.292429824	FGFR	0.96631	none	none	none	none
10000	0	447417	4.25688	1	6	5	FGFR	-40193	none	none	none	high
574	2	304275	3.9744	2	4	6.241088108	EGFR	-8.0943	low	high	none	none
88.3	2	357438	4.8834	1	4	7.054039296	EGFR	2.6805	high	high	none	none
0.6	2	357391	2.2115	1	6	9.22184875	JAK	2.1782	high	high	none	none
1.2	2	481601	2023	2	8	8.920818754	EGFR	9.3426	high	high	none	none
1500	1	498971	3.3571	3	9	5.823908741	EGFR	7.9183	high	low	low	none
6.31	2	486576	4056	1	8	8.199970641	FGFR	7.1903	low	none	none	none
8	2	361424	4.79454	2	4	8.096910013	JAK	1543	none	none	none	none
100	2	573123	4.38704	4	10	7	ABL	0.64891	none	none	high	high
188	2	339464	4.2026	2	4	6.725842151	JAK	-0.2321	none	none	none	none
8.7	2	494621	3.36702	2	9	8.060480747	FGFR	7.3734	none	none	none	none
2.3	2	457893	4.0616	1	7	8.638272164	EGFR	-0.72167	none	none	none	none
10000	0	412312	5.7764	1	5	5	EGFR	-3.7703	none	none	none	none
22.5	2	561614	4.5734	3	8	7.647817482	FGFR	4.5467	none	none	none	none
133.4	2	433472	1.67628	2	8	6.87484417	JAK	0.92904	none	none	none	none
1.6	2	499619	4.5098	2	8	8.795880017	EGFR	-5.4185	high	low	low	low
65.3	2	523.44	4.5261	2	7	7.185086819	MET	7.2889	none	none	none	none
47	2	435.96	3.56042	1	8	7.327902142	KIT	5.2761	none	none	high	none
1000	2	345402	5.0715	1	5	6	EGFR	1.5638	none	none	none	none
10000	0	550.52	2.1456	7	10	5	SRC	2.3015	none	none	none	none
380	2	361.43	3.9507	2	6	6.420216403	VEGFR	4.0589	none	none	none	none
3780	1	557053	7.97952	2	4	5.4225082	EGFR	6.0054	none	none	high	none
100	2	700794	7.8056	2	9	7	EGFR	5.4927	high	low	high	none
1000	2	532.41	1672	4	12	6	EGFR	-13285	none	none	high	high
3.4	2	494.42	4.3913	2	6	8.468521083	ABL	-7.1628	none	none	none	none
281	2	397265	5.75622	2	5	6.55129368	SRC	-0.88417	none	none	none	none
22	2	291314	3.56751	2	4	7.657577319	MET	0.13395	none	none	none	none
2170	1	386433	3.2758	2	7	5.663540266	SRC	-2.9734	high	high	none	none
1.8	2	561973	3.3465	3	8	8.744727495	EGFR	-2.4802	high	low	low	low
3	2	446429	4.03142	2	6	8.522878745	ABL	-4.4073	none	none	none	none
15	2	755836	7.4384	4	12	7.823908741	SRC	-7.1148	high	high	none	none
2878	1	371.42	1.6824	1	7	5.54090921	JAK	5.5546	none	none	none	none
1500	1	431427	4.1494	3	5	5.823908741	FGFR	-7.5643	high	low	low	low
200	2	498612	4.8161	2	8	6.698970004	EGFR	7.1442	none	none	none	none
216	2	628753	4.63162	1	8	6.665546249	EGFR	5.8221	low	high	none	none
250	2	496684	5.49142	4	6	6.602059991	EGFR	4.4761	none	none	none	low
1	2	486.54	1.27598	3	11	9	JAK	2.0527	low	high	none	none
36	2	396809	5.5135	3	4	7.443697499	KIT	0.3805	high	high	none	none
58	2	609779	4689	2	10	7.236572006	EGFR	7.4028	none	none	none	none
10000	0	326787	3.4265	1	4	5	VEGFR	5.9293	none	none	none	none
10000	0	352825	4.9391	2	5	5	ALK	0.8571	none	none	none	none
33000	0	556614	6.33244	0	6	4.48148606	SRC	-6.2707	none	none	high	none
780	2	708197	4.8921	1	13	6.107905397	EGFR	-10978	high	low	low	none
344	2	450587	3.10972	2	7	6.463441557	JAK	8.0519	none	none	low	none
17.6	2	460522	5.12864	1	7	7.754487332	ABL	-9.3699	high	none	none	high
61	2	487539	3515	2	9	7.214670165	EGFR	2.6547	none	none	none	none
415.06	2	552601	5.4349	1	7	6.381889118	JAK	2.0482	none	none	none	none
10000	0	316353	3597	1	5	5	ABL	-1.4702	none	none	high	none
38.02	2	567694	4.92068	0	10	7.419987887	FGFR	-2.0017	low	none	none	none
1090	1	604642	7.8723	1	8	5.962573502	MET	6.2056	none	none	none	none
1.32	2	691203	9.5505	1	7	8.879426069	MET	0.77071	none	none	none	none
37000	0	512923	6.26142	2	6	4.431798276	ABL	-4.4275	high	none	none	none
0.39	2	529044	3.45312	2	7	9.408935393	ABL	6.2003	none	none	none	none
123	2	418958	3.00582	1	9	6.910094889	KIT	7.4247	none	none	high	none
10000	0	533654	4.8108	2	8	5	ALK	4.4497	none	none	none	none
6000	1	640759	3.84	5	6	5.22184875	ABL	-26465	none	none	none	none
25	2	354211	4.0226	1	5	10.60205999	EGFR	0.26288	none	none	none	none
10000	0	354457	5.66908	1	4	5	SRC	-0.96557	none	none	none	high
300000	0	386451	4.8221	0	5	3.522878745	EGFR	-4.5145	none	none	none	none
3	2	496848	4658	2	6	8.522878745	ABL	-3.0311	none	none	none	none
44.67	2	492583	5.60242	0	8	7.349984048	FGFR	4.9308	low	none	none	none
852	2	340386	4.6511	2	4	6.069560405	SRC	-8.3224	high	high	low	low
5100	1	396451	2.6786	3	9	5.292429824	EGFR	-2.9595	none	none	none	none
1.4	2	369396	2.38352	4	3	8.853871964	KIT	-0.27179	none	none	none	none
9100	1	392423	1.0569	2	10	5.040958608	SRC	-6.1647	none	none	none	none
275	2	413494	2.2745	1	5	6.560667306	JAK	-1.7349	none	none	none	none
18	2	490564	4.2514	2	9	7.744727495	FGFR	-2.6754	low	none	none	none
3.4	2	454328	4222	2	6	8.468521083	EGFR	-1.3356	none	none	none	none
40000	0	320732	2.8264	1	5	4.397940009	ALK	1.0679	none	high	none	high
10000	0	350422	3.1931	2	5	5	SRC	4.6138	none	none	none	none
2320	1	401514	4.06142	2	5	5.634512015	ALK	4.2836	none	none	none	none
4.3	2	483457	5.5251	0	7	8.366531544	MET	-3.8804	none	none	none	none
2974.3	1	510638	6.4028	3	4	5.526615229	ALK	6.8559	none	none	none	high
2000	1	390465	2.3269	3	6	5.698970004	KIT	1.1467	none	none	none	none
477	2	377408	1.9501	1	8	6.321481621	FGFR	3.5454	none	none	none	none
30000	0	505966	2.7404	3	7	4.522878745	EGFR	-3.3936	none	none	none	none
68.3	2	501493	5.6481	3	6	7.165579296	MET	0.11446	none	none	none	none
2.4	2	333355	2.1882	0	8	8.619788758	MET	-1.0998	high	none	none	none
87	2	489.53	4.7899	3	6	7.060480747	FGFR	6.3268	none	none	none	none
5.5	2	513929	5.4003	2	8	8.259637311	ALK	-7.8222	none	none	none	none
10000	0	380448	2653	3	6	5	SRC	3.5318	none	none	none	none
25800	0	468558	2991	3	8	4.588380294	KIT	-11851	none	none	none	none
75	2	303299	2.3039	1	5	7.124938737	MET	-6.2405	none	none	none	none
10000	0	440.89	6.3229	2	4	5	MET	0.88538	none	none	none	none
5000	1	435.41	2.6367	2	7	5.301029996	EGFR	-7.6433	high	low	low	low
25000	0	455562	4.38512	2	6	4.602059991	EGFR	9.1084	none	none	none	none
8700	1	452.99	4706	1	7	5.060480747	SRC	6.4986	none	none	none	none
50	2	492363	3.2537	2	8	7.301029996	EGFR	4.5012	none	none	none	none
84.4	2	311385	4.39474	0	5	7.073657553	EGFR	-1.6281	none	none	none	none
49	2	351366	2.7112	2	6	10.30980392	JAK	-14118	none	none	high	low
310	2	449599	4.64078	3	5	6.508638306	KIT	-3.6067	none	none	none	high
828	2	316796	3.5605	2	6	6.081969663	SRC	1.7793	none	none	none	none
150	2	352232	4766	1	4	6.823908741	EGFR	-2.9755	none	none	none	none
131	2	384233	4.5578	1	4	6.882728704	EGFR	-2036	none	none	none	none
0.85	2	439951	2.7837	2	7	9.070581074	RET	5.23	low	high	none	none
200000	0	338411	3.81287	3	5	3.698970004	EGFR	2.7333	none	none	none	none
79.3	2	428477	4.4699	1	8	7.100726813	MET	3.7229	none	none	none	none
50	2	502427	5.7122	1	8	7.301029996	EGFR	5.8462	none	none	none	none
10000	0	450373	3.5461	2	5	5	KIT	-0.63039	none	none	none	none
12000	0	210236	2.9355	2	2	4.920818754	FGFR	2.1702	none	none	none	none
29	2	288713	3.7481	2	4	7.537602002	EGFR	-2.1872	low	high	none	none
10000	0	266.3	3314	0	4	5	EGFR	-1.6505	none	none	none	none
1778	2	519565	3.7312	1	9	8.750068243	FGFR	1.5986	low	none	none	none
3590	1	521691	3.5061	1	8	5.444905551	PDGFR	2.1853	none	none	none	none
354.5	2	395385	3.0533	4	6	6.45038376	KIT	-6.5088	none	none	none	none
1	2	753868	7.58362	4	12	9	SRC	2.5658	high	high	none	none
396	2	400486	3.1029	2	7	6.402304814	SRC	9.4118	none	none	high	none
8490	1	404293	2.8857	4	3	5.07109231	EGFR	0.7827	none	none	high	none
150000	0	360841	4.8587	0	5	3.823908741	SRC	-6582	none	none	none	none
1060	1	498971	3.3571	3	9	5.974694135	EGFR	7.9183	high	low	low	none
1.4	2	351454	4.63512	3	3	8.853871964	KIT	-8.3256	none	none	none	none
100000	0	434503	5.6414	2	5	4	RET	0.82079	none	high	none	none
940	2	354458	2648	2	6	6.026872146	JAK	-1.9033	none	none	none	none
838.5	2	513562	3.5142	3	11	6.076496933	EGFR	-4.4533	high	low	low	low
1000	2	731848	8.9751	2	9	6	EGFR	-1.6604	none	none	high	none
10000	0	293.41	4.1812	0	1	5	RET	-10484	none	none	high	none
35000	0	239234	2.9337	0	4	4.455931956	FGFR	-4.5952	none	none	none	none
40000	0	367249	3.24298	0	3	4.397940009	EGFR	-6.3513	none	none	none	none
662	2	487.6	4.5767	1	6	6.179142011	EGFR	-1.1592	none	none	none	none
5	2	483.45	3.98478	2	7	8.301029996	ABL	-11443	none	none	none	none
41	2	360457	4.88962	1	3	7.387216143	KIT	1.6355	none	none	none	none
2840.72	1	706.75	6.2816	1	10	5.546571571	ALK	9.31	none	none	none	none
60000	0	350396	1.89108	3	6	4.22184875	EGFR	-3.7172	none	none	low	none
684	2	360295	3.6895	1	5	6.164943898	ABL	-7.3239	none	none	none	none
55	2	382729	4276	2	4	7.259637311	ABL	-4.2418	none	none	none	none
10000	0	425536	4.6687	1	6	5	EGFR	1.0313	none	none	none	none
1.2	2	411259	4.2196	2	5	8.920818754	EGFR	-4.4012	none	high	none	high
350	2	432399	5.7197	2	5	6.455931956	FGFR	4.4645	none	none	none	high
200	2	471561	3.7547	0	8	6.698970004	MET	5.1341	none	none	none	none
341	2	377492	3.3891	3	4	6.467245621	JAK	3.6978	none	none	none	none
19690	0	237302	3.64692	1	1	4.705754284	EGFR	-0.48145	none	none	none	none
10.8	2	576694	5.5873	2	9	7.966576245	EGFR	-2.6611	high	low	low	none
2.3	2	518543	4.11382	2	6	8.638272164	ABL	-4.2203	none	none	none	low
1037	1	536.85	8.2189	3	5	5.984221244	EGFR	-8.1112	high	low	low	high
790	2	455513	2.8542	1	7	6.102372909	FGFR	-0.86315	high	low	low	low
3.4	2	491665	3.51122	2	9	8.468521083	FGFR	6.8596	none	none	none	low
26000	0	360318	1.7613	5	7	4.585026652	SRC	-3.8118	none	none	none	none
15.49	2	680659	6.8999	1	10	7.809948582	MET	-7.1896	none	none	none	none
360	2	504679	4.01468	3	6	6.443697499	KIT	1.2798	none	none	none	high
450	2	354414	1.8958	2	6	6.346787486	JAK	-0.90667	none	none	none	none
61	2	405437	3.0026	1	6	7.214670165	MET	2057	none	none	high	none
36	2	533592	6.3239	4	6	7.443697499	SRC	0.022086	high	high	none	none
18	2	362412	4.5405	0	6	7.744727495	MET	-1.6093	low	high	none	none
3	2	600646	4.0779	3	10	8.522878745	ALK	-1.0806	high	low	low	none
5	2	710301	5.6275	2	10	8.301029996	ALK	8.5746	none	none	none	none
121.42	2	668539	7.4868	2	7	6.915709771	MET	1.0611	none	none	none	none
380	2	443433	3.5487	1	8	6.420216403	MET	1415	high	none	none	none
2550	1	365223	5.47038	1	3	5.59345982	MET	-3.7407	none	none	none	none
10	2	411.51	3.0223	3	7	8	JAK	0.93223	none	none	none	none
4	2	464529	3.4613	1	7	8.397940009	MET	4.8702	none	none	none	none
10	2	584098	6.3249	2	9	8	EGFR	-3.8974	none	none	none	none
59	2	441285	3.6983	2	6	7.229147988	EGFR	-8.4969	none	none	none	none
209	2	457603	6023	1	7	6.679853714	SRC	-2.81	high	none	none	none
220	2	476564	4.3384	1	6	6.657577319	MET	4.3785	high	high	none	none
485	2	524482	4.3411	1	9	6.314258261	MET	-3.6513	none	none	none	none
0.5	2	348.45	4.0908	2	4	9.301029996	JAK	1.1795	none	none	none	none
38.02	2	509.57	4.6976	0	10	7.419987887	FGFR	5011	low	none	none	none
32	2	530564	3.85532	3	10	7.494850022	EGFR	-13895	none	none	none	none
1	2	377469	4.5124	2	6	9	EGFR	2.1315	none	none	none	none
30000	0	432871	4.88268	3	6	4.522878745	EGFR	-5.7068	none	none	none	none
13000	0	294306	2.8664	0	4	4.886056648	SRC	-6.2555	none	none	high	none
50000	0	194237	3.2299	1	1	4.301029996	FGFR	-0.13417	none	none	none	none
12	2	524698	5.2839	0	9	7.920818754	MET	2633	none	none	none	none
153	2	452.58	5.7173	2	6	6.815308569	KIT	-5.9365	none	none	none	none
390	2	399502	3.58338	2	6	6.408935393	JAK	-6.3135	none	none	none	none
253.74	2	351.41	4.2819	1	6	6.595611064	EGFR	4.4832	low	high	low	none
7.6	2	488762	5.2232	2	6	8.119186408	ABL	3.9813	high	high	high	none
1202.3	1	527512	5.2072	4	7	5.919987153	MET	0.0043581	none	none	none	none
2	2	478858	4.2739	2	6	8.698970004	ABL	-1.5411	high	high	low	low
7525	1	393539	2.65752	1	7	5.123493496	ABL	8.7394	none	none	none	none
6500	1	1193.421	-3026	16	17	5.187086643	SRC	-1.7159	none	none	none	none
9	2	460.49	4.7696	2	7	8.045757491	PDGFR	0.99468	none	none	none	none
7244	2	479544	3.9708	0	9	8.140021558	FGFR	2.1446	low	none	none	none
3.08	2	645135	7162	1	9	8.511449283	MET	1.1725	none	none	none	none
110	2	363204	2.5907	3	4	6.958607315	MET	5.3297	none	high	high	low
14454.4	0	380429	2.96168	3	6	4.839999931	EGFR	-1.9357	none	none	low	none
50	2	475376	4.9308	1	7	7.301029996	EGFR	3.6667	none	none	none	none
48	2	384487	3.8917	1	6	7.318758763	ALK	9.7056	high	high	none	none
123	2	612614	6.8492	1	9	6.910094889	MET	2.9012	none	none	none	none
15	2	494426	6.52522	1	6	7.823908741	PDGFR	2.6916	none	none	low	none
65.5	2	399853	5.7617	2	5	7.1837587	EGFR	-15049	none	none	none	none
3.4	2	467613	5.51588	1	4	8.468521083	ALK	-2.8492	none	none	none	none
0.55	2	368444	3.69788	1	5	9.259637311	JAK	0.62123	high	high	none	none
89	2	325324	1.4159	3	5	7.050609993	MET	5.2976	none	none	none	none
55	2	500599	4.8838	2	6	7.259637311	KIT	-2.8946	none	none	none	high
600	2	368436	3.96608	2	3	6.22184875	EGFR	-3.2304	none	none	low	none
520	2	368195	4.9047	1	5	6.283996656	MET	-0.2095	none	none	none	none
1	2	480638	3.96982	2	9	9	FGFR	5.8155	none	none	none	none
8250	1	349434	4.3736	1	2	5.083546051	EGFR	1.3119	none	high	high	none
30000	0	353365	2.53402	3	8	4.522878745	JAK	-2.8146	none	high	none	none
166	2	349398	1.7582	0	8	6.779891912	MET	1.3065	high	none	none	none
32850	0	339.8	2.3962	1	4	4.483464626	EGFR	5.3839	none	none	none	none
4.9	2	469372	5.47728	1	6	8.30980392	SRC	-5114	high	high	high	none
5	2	653747	8.48622	4	9	8.301029996	SRC	1.2417	high	high	none	none
890	2	391475	3.32328	2	5	6.050609993	KIT	-6.1742	none	none	none	none
1877	1	463586	2.9747	1	8	5.726535727	FGFR	-1.1158	high	low	low	low
77	2	353407	2.46186	1	6	7.113509275	MET	-1.0412	none	none	none	none
1.9	2	394438	5.12552	3	4	8.721246399	KIT	1.8872	none	none	none	none
88.1	2	494502	3.7018	1	8	7.055024092	JAK	-4.8816	none	none	none	none
4	2	280335	2.53782	1	6	8.397940009	EGFR	0.47917	none	none	none	none
4.4	2	401833	3.4828	3	7	8.356547324	JAK	-5.4716	high	low	low	low
2.9	2	473552	4.7718	2	5	8.537602002	FGFR	6.9436	none	none	none	none
50000	0	252273	2.8121	0	4	4.301029996	FGFR	-1.6852	none	none	none	none
2100	1	294358	1.6847	2	4	5.677780705	JAK	-2.73	none	none	none	none
5882	1	634737	5.01952	3	8	5.23047498	EGFR	-3.3286	high	high	low	low
350	2	512441	5.7665	1	7	6.455931956	EGFR	9.2096	none	none	none	high
660	2	400334	5.5413	1	2	6.180456064	EGFR	2.6924	none	none	high	none
26.92	2	515618	3.3976	1	9	7.569924944	FGFR	7.1966	low	none	none	low
24	2	354341	3.2233	2	5	10.61978876	JAK	-12591	none	none	none	none
13	2	561608	4.42352	2	6	7.886056648	ABL	-2.4641	none	none	none	none
21.7	2	666685	6.4571	2	10	7.663540266	MET	1515	none	none	none	none
1.7	2	520977	3933	2	9	8.769551079	FGFR	-3.9277	high	low	low	low
9	2	382178	2.8532	3	4	8.045757491	MET	4.0141	none	high	high	low
2370	1	394.84	2.6914	2	7	5.625251654	EGFR	2.8202	none	none	none	none
50	2	550793	4.2746	1	9	7.301029996	EGFR	-1.4246	high	none	low	high
600	2	486.58	3.69	2	9	6.22184875	EGFR	-3.5481	high	low	low	low
17	2	529626	5.19414	2	10	7.769551079	ALK	3.0364	high	none	none	none
72.6	2	499575	3.7847	2	9	7.139063379	JAK	-5.9317	high	low	low	low
578	2	351.41	2.45152	1	6	6.238072162	ABL	2.5524	none	none	none	none
23	2	482584	3.58088	3	5	7.638272164	ALK	-0.99525	none	none	none	high
713000	0	487509	1.4994	2	9	3.14691047	SRC	1.9508	none	none	none	none
66	2	413.84	4.45	1	7	7.180456064	EGFR	2.1545	none	none	none	none
10	2	395488	4.37872	3	6	8	EGFR	-6.9172	high	low	low	low
10000	0	334257	4.3004	1	5	5	EGFR	-13437	none	none	none	none
750	2	472.53	3.2142	1	7	6.124938737	MET	4.2555	none	low	none	none
7600	1	526606	7.7142	1	3	5.119186408	ALK	-0.40326	high	high	none	high
14	2	391419	1.9966	1	5	7.853871964	JAK	-6.0378	none	none	none	none
196	2	377351	2.42818	2	7	6.707743929	JAK	-6.2961	none	none	none	none
5940	1	561426	5.4834	3	8	5.226213555	FGFR	-8.2148	high	high	high	low
25000	0	459554	3.49112	3	7	4.602059991	JAK	8.02	high	high	none	high
46	2	405433	4.46894	1	6	7.337242168	KIT	2.5898	none	none	none	none
5.7	2	283287	2.5072	2	5	8.244125144	JAK	-3.1768	none	none	none	none
50	2	493789	4.5073	1	7	7.301029996	EGFR	3.3722	high	none	low	none
726	2	427512	2.9906	2	7	6.139063379	ALK	9.7696	high	high	none	none
3.9	2	543455	5199	2	7	8.408935393	FGFR	4.8236	none	high	high	none
145	2	528451	6.0138	3	6	6.838631998	EGFR	-58.62	none	none	none	none
7.1	2	489963	6.0287	2	6	8.148741651	VEGFR	2.2494	none	none	none	none
14	2	477.59	2838	2	7	7.853871964	MET	-6.1792	none	none	none	none
1148.15	1	487.6	4.7422	2	5	5.94000137	MET	3.82	none	none	none	none
20	2	590608	5.6907	1	8	7.698970004	MET	-2.9387	none	none	none	none
165	2	350382	2.9173	1	8	6.782516056	JAK	2.4964	none	none	high	high
1000	2	535507	4.64232	2	8	6	MET	-0.6229	none	none	none	none
6250	1	298298	2367	1	5	5.204119983	ALK	0.93167	none	high	none	high
88.3	2	455474	2.7882	2	6	7.054039296	EGFR	7.1877	none	none	high	none
7100	1	395415	3.89308	1	8	5.148741651	EGFR	-5.1542	high	none	none	none
4680	1	460002	7.13622	0	5	5.329754147	EGFR	4.1521	none	high	none	none
0.1	2	543669	3.0668	2	10	10	EGFR	0.65288	none	none	none	none
30000	0	512636	2.28232	4	10	4.522878745	JAK	4.1457	low	none	none	high
430	2	558683	5.8141	1	9	6.366531544	EGFR	7785	none	none	none	none
150000	0	403265	5.0793	1	5	3.823908741	SRC	-0.74323	none	none	none	none
10.52	2	555662	4.3141	4	8	7.97798426	RET	8.2992	none	none	none	none
300	2	444938	5.2852	1	6	6.522878745	EGFR	4.14	none	none	none	none
30	2	702734	7.9851	1	8	7.522878745	MET	0.79263	none	none	none	none
55.9	2	308181	3.11648	1	2	7.252588192	JAK	-10377	none	none	low	none
1	2	504.02	2.53104	4	11	9	ABL	7.7368	none	none	high	none
140	2	426542	2.6501	1	6	6.853871964	MET	5.6883	none	low	none	none
2450	1	539185	7.3293	1	5	5.610833916	EGFR	-3.2901	none	none	none	none
143.4	2	398466	3.8081	2	5	6.843450849	EGFR	3.3463	low	none	none	none
20000	0	787831	7.8394	3	8	4.698970004	SRC	-24411	none	high	none	none
93	2	422477	3.3203	3	6	7.031517051	ALK	-7.4543	none	none	none	none
10000	0	309369	3.1997	2	3	5	JAK	4.7662	none	none	high	none
316.23	2	328372	1.2899	3	7	6.499996932	SRC	0.59212	none	none	none	none
11910	0	309774	2.3876	1	3	4.924088239	EGFR	-3089	none	none	none	none
19000	0	386379	3.2774	1	6	4.721246399	PDGFR	2.0583	none	none	none	none
15.9	2	472553	3.21052	4	8	7.798602876	PDGFR	5.4054	none	none	none	none
359	2	400874	2.16968	2	8	6.444905551	JAK	0.093322	none	none	none	none
17	2	361405	2.8223	1	6	7.769551079	PDGFR	3.5065	none	none	none	none
1.4	2	439523	3.94732	3	6	8.853871964	FGFR	6.8144	none	none	none	none
98	2	519.4	3.8722	4	6	7.008773924	EGFR	-9.6378	high	low	low	low
607	2	558707	6.74154	2	5	6.216811309	MET	5.5551	none	high	none	none
10000	0	421379	3.1102	2	7	5	FGFR	-5341	none	none	none	none
62	2	421.53	3.91	1	8	7.207608311	JAK	6.1685	none	none	none	none
700	2	440492	3.1832	3	7	6.15490196	ALK	-4.2478	none	none	high	none
0.5	2	404.47	3.9254	3	6	9.301029996	EGFR	0.34439	none	none	none	none
2.72	2	708.19	8.0344	1	9	8.565431096	MET	3996	none	none	none	none
147.6	2	477515	4.5208	2	5	6.830913643	FGFR	7.5463	none	none	none	none
9.6	2	535992	3.4982	5	9	8.017728767	ALK	4.6054	high	low	low	none
4	2	308366	3.1492	1	6	8.397940009	MET	3.2768	none	none	none	none
1000	2	377206	5.3839	2	5	6	EGFR	-1.5454	none	none	none	none
109.4	2	560051	3.8926	2	8	6.960982678	EGFR	-2.0792	none	none	none	none
30.92	2	625672	8.0227	1	6	7.509760515	MET	-4735	none	none	none	none
2.6	2	374242	2.9594	2	6	8.585026652	EGFR	0.98292	none	none	none	none
9.6	2	474968	3.3203	1	7	8.017728767	EGFR	-0.69014	high	low	low	low
180	2	466545	5.1512	2	7	6.744727495	EGFR	2.2305	none	none	none	none
6700	1	358405	3.3618	2	6	5.173925197	RET	5.0632	none	high	none	none
50000	0	481555	7.3914	3	4	4.301029996	EGFR	1.53	high	high	none	none
10000	0	351.41	2.1035	1	5	5	JAK	8.0668	none	none	none	none
6.6	2	407474	3248	2	6	8.180456064	JAK	0.74481	none	none	none	none
3300	1	414469	4.12984	2	7	5.48148606	PDGFR	3.5296	none	none	high	none
9.12	2	445.32	5.3559	1	5	8.040005162	EGFR	-0.74132	none	none	none	none
94100	0	415.32	6.0098	0	4	4.026410377	SRC	2.0665	none	none	none	none
160	2	429455	5.34842	2	6	6.795880017	KIT	3.5833	none	none	none	none
29	2	571653	6.5852	2	7	7.537602002	MET	2.8511	none	none	none	none
6	2	429883	3.4817	2	6	8.22184875	EGFR	3679	none	none	none	none
2455	2	502619	4.0324	1	9	8.609948504	FGFR	4.8809	low	none	none	none
140	2	300343	2.0208	2	5	6.853871964	EGFR	1.9318	none	none	high	none
400	2	456.55	4.59672	4	5	6.397940009	KIT	3.1575	high	high	none	high
0.002185	2	541726	2809	2	9	11.66054856	JAK	1.2353	none	none	none	none
3100	1	501034	5.2291	2	7	5.508638306	SRC	3.1323	none	none	none	none
5.7	2	467.86	3.0471	5	7	8.244125144	ABL	-2.4441	high	high	low	low
18	2	573727	3.8043	2	10	7.744727495	EGFR	5.9693	high	high	none	none
5012	2	342374	2.6903	4	6	8.299988938	JAK	-1.8024	none	none	none	none
40	2	360392	3.78584	1	5	7.397940009	KIT	1495	none	none	none	none
4	2	473842	6.3285	3	5	8.397940009	EGFR	-6.7125	none	none	none	none
50	2	473371	4.16232	1	7	7.301029996	EGFR	3.2785	none	high	none	none
59	2	530673	5.2598	2	5	7.229147988	KIT	7.7177	low	low	none	none
0.81	2	456506	3.76682	3	7	9.091514981	FGFR	5.1742	low	none	none	none
19.9	2	559623	4.1125	3	9	7.701146924	FGFR	7035	none	none	none	none
66100	0	269348	3.32782	0	4	4.179798541	SRC	-9.7397	none	none	none	none
13	2	552462	6.18148	1	8	7.886056648	SRC	4.3562	high	high	high	none
2000	1	321767	4.6509	2	3	5.698970004	ALK	1.1692	none	none	none	none
15	2	421544	6.1732	1	3	7.823908741	PDGFR	2.9505	none	none	low	low
2547	1	406482	3.3597	1	5	5.593971055	ALK	2.0856	none	none	none	none
3600	1	473602	4.5902	4	7	5.443697499	JAK	1.1186	low	high	none	none
155.1	2	593612	5.1927	3	8	6.809388202	MET	-3.5797	none	none	none	none
375	2	472549	3.3546	3	7	6.425968732	JAK	-1076	high	high	none	low
181	2	514607	6.3454	2	6	6.742321425	MET	1.1005	none	none	high	none
100000	0	387823	3.8232	1	7	4	EGFR	-12.23	none	none	high	high
1000000	0	319364	4.1839	2	5	3	EGFR	-0.22032	low	high	none	none
3250	1	439.45	5.9221	3	5	5.488116639	PDGFR	1.3861	none	none	none	none
150.09	2	488567	3.7764	1	7	6.823648242	JAK	5928	none	none	none	none
560	2	350401	3883	2	5	6.251811973	JAK	-4.0331	none	none	none	none
21	2	451.53	5.7335	2	6	7.677780705	EGFR	3.6004	none	none	none	none
10000	0	362389	3.3924	4	5	5	ALK	0.48864	none	none	none	none
50	2	493416	4.8413	1	8	7.301029996	EGFR	3189	none	none	none	none
5248	2	467551	3.2302	0	9	8.280006174	FGFR	-7.4017	low	none	none	none
20000	0	478541	5.5546	0	7	4.698970004	FGFR	-0.52133	none	none	high	none
10000	0	315.38	4.3259	2	4	5	RET	-0.63222	none	none	high	none
102.2	2	311385	4.39474	0	5	6.990549104	EGFR	-2.0501	none	high	none	none
25	2	506969	5.1962	2	7	7.602059991	EGFR	0.24606	none	none	none	none
57	2	793901	6287	2	11	7.244125144	EGFR	-0.26812	high	low	high	none
0.25	2	441491	3.3338	2	5	9.602059991	EGFR	-0.41072	high	low	low	low
250	2	462572	6.4444	1	3	6.602059991	ALK	6.0165	high	high	none	high
772	2	407409	2.9892	1	9	6.1123827	ALK	1.5825	none	none	none	none
1140	1	469567	3.1832	1	8	5.943095149	PDGFR	4.0174	none	none	none	none
9	2	450974	4.5682	3	6	8.045757491	ALK	6.5316	none	none	none	none
50000	0	470495	5.40172	2	4	4.301029996	EGFR	-13.76	high	low	high	low
360	2	428536	4.55608	1	6	6.443697499	EGFR	2.8236	high	none	none	none
6457	2	469929	4.0821	1	8	8.189969214	FGFR	4.94	low	none	none	none
6740	1	293319	1.8733	1	3	5.171340103	EGFR	-5.0505	none	none	none	none
100000	0	225719	2.4089	0	2	4	ABL	-0.87124	none	none	none	none
5600	1	280283	2.8983	3	4	5.251811973	EGFR	0.74561	none	none	none	none
100000	0	407282	4.2818	2	6	4	EGFR	1.4735	low	low	low	high
0.3	2	264288	2.7494	2	3	9.522878745	JAK	-8.2132	high	low	low	low
14000	0	439993	5.94478	1	5	4.853871964	RET	-7.6904	none	none	none	none
0.4	2	403463	3.8447	2	5	9.397940009	ABL	1.8667	none	none	none	none
10000	0	380448	4.43762	2	6	5	EGFR	-1.3002	low	high	none	none
86	2	546458	6.42058	1	7	7.065501549	SRC	-7.5206	high	high	high	none
1.5	2	528997	1.7967	3	10	8.823908741	JAK	-3.1451	high	low	low	low
370	2	535718	4.95462	1	9	6.431798276	ALK	9.2404	none	none	none	none
100	2	635675	6.6814	2	9	7	EGFR	5.0473	none	none	high	none
2.8	2	408506	2.8217	3	7	8.552841969	JAK	-2.3666	none	none	none	none
5.9	2	324388	1.68888	1	5	8.229147988	JAK	-2147	none	none	none	none
100	2	492583	5.2068	5	6	7	EGFR	2557	high	none	none	none
2	2	392484	5.2943	1	7	8.698970004	EGFR	-0.37517	none	none	none	none
0.7	2	502.88	4.75058	2	6	9.15490196	ABL	-5.8211	high	high	low	low
950	2	483981	3.7232	1	7	6.022276395	KIT	3.9925	none	none	none	none
0.4	2	297362	1.5711	1	4	9.397940009	JAK	-2.6394	high	low	low	low
47	2	408241	3.2837	3	5	7.327902142	MET	5.7648	high	high	high	high
500000	0	614379	2.6089	5	8	3.301029996	SRC	-17836	none	none	none	none
110	2	614658	5605	2	7	6.958607315	EGFR	5.4542	none	none	none	high
40000	0	322.32	3.0158	1	5	4.397940009	ALK	0.69184	none	none	none	none
10000	0	419363	3.47668	1	6	5	FGFR	-36432	none	none	none	none
6.1	2	392507	3.12152	3	6	8.214670165	JAK	-2.4354	none	none	none	none
100000	0	472929	3.8652	1	9	4	FGFR	1.7853	none	none	none	none
0.51	2	328397	3.5083	2	5	9.292429824	ABL	1.5385	none	high	none	none
1392	1	571678	5.4679	2	7	5.856360765	KIT	-38159	none	none	none	high
539	2	389459	3.2268	1	5	6.268411235	JAK	6.5763	none	none	none	none
3	2	626187	4.5708	3	12	8.522878745	ALK	-4.1346	high	low	low	none
100	2	760865	8.6389	2	9	7	EGFR	5.3409	high	low	high	none
100	2	677731	7.9085	2	8	7	EGFR	1.7716	none	none	high	none
30000	0	288738	3.3286	2	4	4.522878745	JAK	0.5775	none	none	none	none
30000	0	455.54	2.7385	1	7	4.522878745	PDGFR	6.1546	none	none	none	none
10.9	2	333347	3.1345	1	6	7.962573502	EGFR	-7.8963	none	none	none	none
0.8	2	418218	2.3633	3	8	9.096910013	JAK	-18576	high	low	low	low
1610	1	421.5	5.66208	1	5	5.793174124	EGFR	-3.6562	high	none	none	none
220	2	413485	3.4547	4	6	6.657577319	JAK	2.0683	low	none	none	none
137	2	513602	4.42924	3	8	6.863279433	SRC	6.0914	low	none	none	high
2550	1	325393	4.2778	2	4	5.59345982	KIT	-7.2381	none	none	none	none
2	2	333294	3.3744	2	6	8.698970004	RET	-2.2475	none	none	none	none
960	2	694.17	4502	1	13	6.017728767	EGFR	-7.3691	high	low	low	none
3200	1	318.38	4.0603	2	4	5.494850022	EGFR	-8.6573	high	low	low	low
39.1	2	393472	3.9184	1	8	7.407823243	FGFR	-1.5317	none	none	none	none
70	2	339464	3.70674	1	3	7.15490196	EGFR	2.5425	none	none	high	none
2.6	2	331173	3.5395	1	5	8.585026652	EGFR	-2.7293	none	none	none	none
1000	2	310405	2.6314	2	5	6	JAK	-1.6214	none	none	none	none
10000	0	457486	4.1288	2	6	5	ABL	2.3363	none	high	none	none
6400	1	343387	1.7211	2	8	5.193820026	ABL	0.33552	none	none	none	none
100	2	688783	7.6615	2	9	7	EGFR	3.5209	high	none	high	none
10000	0	405523	5.6193	1	5	5	VEGFR	0.21407	none	none	none	none
150000	0	346861	6.0471	1	1	3.823908741	SRC	2.5475	none	none	none	none
550	2	419872	5155	3	5	6.259637311	EGFR	-7.7754	high	low	low	low
2940	1	324318	0.60482	1	7	5.53165267	EGFR	-3.8813	none	none	none	none
10.1	2	451486	3.7999	1	7	7.995678626	MET	4.0249	none	none	none	none
5000	1	372454	2.4654	2	7	5.301029996	SRC	0.69348	none	none	none	none
3	2	346398	2.84952	3	7	8.522878745	EGFR	1.7737	none	none	none	none
9.95	2	720629	8.08902	1	9	8.002176919	MET	3.9867	none	none	none	low
8990	1	418.5	5878	1	4	5.046240308	KIT	3216	none	low	none	none
2007	1	402498	3.72252	1	5	5.697452628	KIT	3.4148	none	none	none	none
19	2	466546	0.7176	1	11	10.7212464	MET	5.9898	none	none	none	none
82.3	2	473603	1.6162	2	8	7.084600165	JAK	2.3137	none	none	none	none
2.16	2	655683	5.16312	2	10	8.665546249	MET	3.8854	none	none	high	none
100000	0	281319	2.2277	2	6	4	EGFR	-0.21714	none	none	none	none
137	2	540555	4.8686	4	7	6.863279433	MET	1.1817	none	none	none	none
10000	0	484648	4.1624	1	6	5	KIT	8.9783	none	none	none	none
3.7	2	544475	2.3717	2	12	8.431798276	EGFR	-13977	none	none	low	high
7	2	387.83	3877	1	5	8.15490196	MET	3.6136	none	none	none	none
365	2	432459	3.54662	1	7	6.437707136	ALK	4.5375	none	none	none	none
98	2	550934	3.5118	2	9	7.008773924	MET	3.9152	none	none	none	none
1000	2	495583	4.3908	2	6	6	EGFR	8303	none	high	none	none
7	2	633178	5.81492	4	9	8.15490196	SRC	5.3062	high	high	none	high
485	2	602665	6.89232	3	8	6.314258261	SRC	-2.7136	none	none	none	none
10000000	0	194167	1.0628	3	2	2	SRC	-15682	none	none	none	none
4650	1	357417	3.5604	3	4	5.332547047	RET	1604	none	none	none	none
2.28	2	688588	5.7473	1	9	8.642065153	FGFR	4.2268	none	high	high	low
19600	0	387405	4.7886	0	4	4.707743929	MET	-0.77124	high	none	none	high
13000	0	351402	4.86374	0	5	4.886056648	SRC	-1.3898	none	none	none	none
7.65	2	424482	2.08178	3	5	8.116338565	ALK	-1252	none	none	none	none
24	2	539542	6.5378	3	6	7.619788758	MET	0.93068	none	none	none	none
2	2	479493	3.2997	1	10	8.698970004	PDGFR	-0.10006	none	none	low	none
2.4	2	459428	3.9162	1	7	8.619788758	ABL	-7.9565	none	none	none	none
280	2	310357	3.19682	2	4	6.552841969	JAK	3784	none	none	none	none
5270	1	366273	4.0937	2	3	5.278189385	EGFR	2.6428	none	none	high	none
189.23	2	550497	5.1222	1	4	6.723010011	ALK	3.2698	none	none	none	none
1114.57	1	467495	5.2456	2	6	5.952892651	JAK	-4.7362	none	none	none	none
3	2	443536	3.6658	0	9	8.522878745	MET	5.0371	none	none	none	none
24.7	2	565726	5.6207	4	8	7.607303047	RET	9309	none	none	none	none
103.2	2	562.92	4.3644	1	9	6.986320303	MET	3.3287	none	none	none	none
18	2	579679	4.1827	2	9	7.744727495	PDGFR	-21507	none	none	low	none
75000	0	253265	1.2914	1	6	4.124938737	EGFR	2.8422	low	none	none	none
3910	1	442523	3.75578	2	7	5.407823243	JAK	-2.2601	high	high	low	none
19.05	2	418457	2.6709	1	8	7.72010502	FGFR	6.0566	low	none	none	none
14000	0	433205	2.4164	3	3	4.853871964	MET	0.22513	none	none	none	none
100000	0	468286	5.4124	3	4	4	EGFR	0.5845	none	none	none	none
130	2	469519	4.6357	2	8	6.886056648	JAK	5.07	high	high	none	none
2000	1	571565	5.3042	3	9	5.698970004	MET	-2.2258	none	none	none	none
1929	1	299761	3.71562	2	2	5.714667772	EGFR	0.80042	high	high	high	none
460	2	462572	6.4444	1	3	6.337242168	ALK	6.0165	high	high	low	high
1.2	2	368347	3.9299	0	7	8.920818754	MET	1.0265	high	high	none	none
10900	0	303.3	3.64658	2	4	4.962573502	EGFR	-3.4425	none	none	none	none
7.5	2	338367	3.1565	1	4	8.124938737	FGFR	1.8202	none	none	none	none
20000	0	229279	4.1024	0	2	4.698970004	EGFR	-1.6307	none	none	none	none
1.01	2	355373	2.5522	2	6	8.995678626	ALK	6.1524	none	none	none	none
110	2	443414	3.52412	2	9	6.958607315	FGFR	3.2732	high	none	none	none
81.7	2	549499	5.3801	2	6	7.087777943	MET	8.0238	none	none	none	none
1	2	519606	5.4033	2	8	9	EGFR	1308	none	none	none	none
4.94	2	384399	3.0438	2	7	8.306273051	EGFR	-6.4847	high	low	low	low
41	2	548072	5.45308	2	9	7.387216143	EGFR	-1.4072	high	none	none	none
1549	2	509054	5.0917	0	8	8.809948582	FGFR	6.6991	low	none	none	none
13.51	2	601679	6.5938	2	8	7.869344651	MET	2.8511	none	none	none	none
24.8	2	345427	4.78	1	4	7.605548319	KIT	3.7395	none	none	none	none
10000	0	430936	5.24952	2	6	5	EGFR	-4.5076	low	high	none	none
5000	1	360.41	2.8043	5	6	5.301029996	EGFR	-7.8597	none	none	none	none
246	2	605417	4.2913	2	10	6.609064893	EGFR	-45.43	high	low	low	high
56	2	439523	5.30062	3	6	7.251811973	ABL	1.1211	none	none	none	none
114	2	536654	5.7654	2	6	6.943095149	MET	4.2684	none	none	high	none
1500	1	470529	5.4041	3	5	5.823908741	FGFR	-0.86467	none	none	none	high
8.35	2	690679	5.0481	2	10	8.078313525	MET	9495	none	none	high	none
10000	0	514989	4.5509	3	7	5	ABL	1.3025	none	none	none	low
5	2	354841	3.9396	2	3	8.301029996	JAK	1.9419	none	none	none	none
34	2	605142	7.72378	3	7	7.468521083	EGFR	-3.8089	high	high	none	none
65	2	571008	7.4015	2	7	7.187086643	EGFR	-0.57629	none	none	none	none
0.6	2	530943	5.8136	2	7	9.22184875	MET	2571	none	none	none	none
10000	0	385.46	4.7831	3	6	5	EGFR	-7.4883	none	none	none	none
50000	0	396538	6.70326	1	4	4.301029996	SRC	-6.6855	high	none	none	high
10800	0	417824	4.8207	0	7	4.966576245	EGFR	1.1953	none	none	none	none
55	2	456399	6037	3	3	7.259637311	PDGFR	-4269	high	low	none	high
30000	0	489627	4.6871	1	7	4.522878745	EGFR	6.3662	none	high	none	none
2980	1	279727	4.2274	1	4	5.525783736	EGFR	-1.4067	none	none	none	none
50	2	463365	4.7883	1	7	7.301029996	EGFR	5588	none	none	none	high
8	2	639681	5.04732	4	9	8.096910013	VEGFR	4.0269	none	none	none	none
13570	0	495942	4.47808	2	7	4.867420152	EGFR	-4.2882	high	none	none	none
440	2	408465	4.2041	0	7	6.356547324	MET	3.9151	high	none	none	none
1.5	2	420494	3.6113	3	7	8.823908741	EGFR	2.7297	none	none	none	none
600	2	632194	5.7446	3	9	6.22184875	EGFR	-6.8897	high	high	none	none
16	2	552683	5.16168	2	9	7.795880017	EGFR	-5.2594	high	none	none	none
30000	0	373416	4001	2	6	4.522878745	ALK	3.9083	none	none	none	none
5000	1	486323	4.2499	4	9	5.301029996	FGFR	-3.8876	none	none	none	none
10000	0	556421	2.52078	2	10	5	FGFR	-3822	none	none	none	none
3	2	462403	4.0046	2	6	8.522878745	ABL	-3.0707	none	none	none	none
870	2	390365	4.56964	2	5	6.060480747	VEGFR	-2.6757	high	high	none	none
414	2	453612	3.7722	1	5	6.382999659	JAK	1.3995	none	none	none	none
956	2	577363	3.8128	3	9	6.019542108	EGFR	-30699	high	low	low	high
3.2	2	377297	4.4336	1	4	8.494850022	ABL	-7.3239	none	none	none	none
14	2	441487	2.7525	4	6	7.853871964	JAK	3.2985	none	none	none	none
30	2	502502	5.6575	1	6	7.522878745	MET	2.1602	none	none	none	none
5370.8	1	504583	4.7612	0	6	5.26996102	ALK	-28516	none	none	none	none
2000	1	570673	5.30078	2	9	5.698970004	EGFR	-6.5994	high	none	none	none
3490	1	539617	5.59732	2	6	5.457174573	SRC	-0.45464	high	high	low	low
7630	1	309325	1.7103	2	4	5.117475462	MET	5.3016	none	none	none	none
1.82	2	543499	5.7467	0	8	8.739928612	FGFR	5.6802	low	none	none	none
0.18	2	525657	5.3077	2	8	9.744727495	EGFR	-4.9192	high	low	low	low
57.7	2	409454	0.99558	1	10	7.238824187	JAK	-1.3349	none	none	none	none
224	2	480479	1985	1	9	6.649751982	MET	0.77729	high	none	high	none
32	2	557626	6.1951	2	7	7.494850022	MET	3.7929	none	none	none	none
1000	2	323.36	1.51918	2	6	6	JAK	-5.0116	none	none	none	none
183	2	401.47	3.8483	2	6	6.73754891	JAK	-6.7736	high	high	low	low
4300	1	551405	7.4131	2	6	5.366531544	FGFR	-13906	high	high	high	high
2304	1	382.39	1.6678	2	5	5.637517525	JAK	-1.8631	none	none	none	none
195	2	292346	1.9714	2	6	6.709965389	RET	-1.3168	none	none	none	none
620	2	520549	3.5865	2	8	6.207608311	FGFR	4.5196	none	none	high	none
0.01071	2	446537	1.3091	3	9	10.97021053	JAK	3.8182	none	none	none	none
5	2	457563	4.4201	1	9	8.301029996	MET	1.5087	none	none	none	none
76700	0	455106	4.2361	3	4	4.115204636	EGFR	-2.5528	none	none	none	none
25000	0	425492	4.21294	2	6	4.602059991	EGFR	5.6799	none	none	none	none
7700	1	440.26	4.1607	4	7	5.113509275	SRC	-0.0135	none	high	high	none
1900	1	238294	3.31834	2	3	5.721246399	EGFR	-1.7431	none	none	none	none
62	2	484431	5.72832	1	6	7.207608311	JAK	6.5865	high	none	none	none
25740	0	573741	8.3442	0	4	4.589391457	EGFR	2.4929	none	high	none	none
2.2	2	519653	5.07762	2	7	8.657577319	ABL	6942	none	none	none	none
20000	0	384435	5.0811	1	4	4.698970004	MET	2.1353	none	high	none	none
32	2	518.57	4.5901	3	6	7.494850022	MET	0.78021	none	none	high	none
608	2	339399	3.2949	2	7	6.216096421	ABL	-1.6311	none	none	none	none
520	2	507639	3.1683	2	8	6.283996656	ALK	4918	none	none	none	none
1000	2	474609	4.2307	2	8	6	EGFR	1.6536	high	low	low	none
9070	1	542441	6.0876	3	6	5.042392713	RET	2.6654	none	high	none	none
7400	1	387395	3.3867	2	5	5.13076828	MET	-0.55328	none	high	none	none
1.2	2	544608	4.74868	1	10	8.920818754	SRC	-1.9435	high	none	none	none
30	2	434471	4.9544	2	5	7.522878745	MET	3.6951	none	none	none	none
73	2	461516	4436	2	4	7.13667714	ALK	7.5455	none	none	none	none
453	2	512702	1.8861	1	7	6.343901798	JAK	0.03642	none	none	none	none
10000	0	387419	653	3	8	5	JAK	7.2068	none	none	none	none
6166	2	550663	5.0866	0	9	8.20999648	FGFR	5.9822	low	none	none	none
32000	0	254297	2.0514	1	6	4.494850022	ABL	2.4132	none	none	none	none
29400	0	254293	2.79534	2	5	4.53165267	EGFR	3.5626	none	none	none	none
0.5	2	440895	2.5527	4	8	9.301029996	JAK	-2.9332	high	low	low	low
5000	1	788653	-0.7096	11	11	5.301029996	SRC	-25.83	none	none	none	none
1.3	2	480638	3.84202	2	9	8.886056648	FGFR	4.5567	none	none	none	low
1738	2	435484	2.6332	2	9	8.759950228	FGFR	4.6338	low	none	none	none
5	2	467573	4.5107	1	6	8.301029996	EGFR	1.6027	none	none	none	low
10000	0	673355	5.30428	1	10	5	FGFR	-3.3642	none	none	none	none
100000	0	296326	2.83302	3	2	4	EGFR	2.2759	none	none	none	none
4	2	564716	4.4099	2	11	8.397940009	ALK	3804	none	none	none	none
27	2	393447	5.03202	3	5	7.568636236	KIT	0.36464	none	none	none	none
10000	0	334763	3067	3	5	5	EGFR	-4.7316	none	none	none	none
9360	1	470917	4.3345	1	9	5.028724151	EGFR	1.8288	high	low	low	none
890	2	700.29	7.7958	4	10	6.050609993	VEGFR	2.4367	none	none	none	none
7900	1	328375	4.0648	2	5	5.102372909	KIT	-1.0595	none	none	none	none
269	2	320367	3.7466	1	2	6.57024772	SRC	0.14024	none	none	none	none
4.2	2	487.6	4.5767	1	6	8.37675071	EGFR	-1.1592	none	none	none	none
5129	2	550063	3.81378	1	10	8.289967301	FGFR	2.3666	low	none	none	none
7500	1	424863	5.55588	2	5	5.124938737	EGFR	-10016	high	none	none	low
30000	0	362502	3.4315	1	3	4.522878745	PDGFR	4.2701	high	none	none	none
5000	1	439519	4.62278	2	6	5.301029996	EGFR	-2.6814	high	none	none	none
29830	0	345314	4.2328	0	2	4.525346747	EGFR	5.1975	high	high	high	none
6138	1	427488	2.02162	2	9	5.211973116	EGFR	-3.0092	high	low	low	low
172	2	459575	4.8693	1	8	6.764471553	SRC	-2.1527	high	none	none	none
1000	2	383.46	0.5341	1	9	6	JAK	8.5736	none	none	none	none
3456	1	469505	2.8804	2	9	5.461426266	EGFR	-5.9962	high	high	low	low
151	2	626157	7.08668	2	8	6.821023053	EGFR	-3.1228	high	none	none	none
10	2	551651	4.2866	2	9	8	EGFR	-1.6976	high	low	low	low
30	2	472.53	3.0604	3	8	7.522878745	JAK	7.1441	none	none	none	none
932	2	559636	5876	1	5	6.030584088	ABL	-1.7785	none	none	none	none
241	2	551.55	4.61532	3	8	6.617982957	MET	1.0315	none	none	none	low
1.8	2	297362	2.50338	2	4	8.744727495	JAK	-2.6469	none	low	low	none
1400000	0	179182	1.98884	0	3	2.853871964	EGFR	-9.1398	none	none	none	none
10000	0	372816	2.3804	2	7	5	SRC	4.9992	none	none	none	none
26	2	324388	2.7814	2	7	7.585026652	ABL	-0.10013	high	low	none	low
91	2	391435	2.22728	2	8	7.040958608	JAK	-2.2867	none	none	none	none
15	2	465941	4.0264	2	6	7.823908741	EGFR	-0.84097	high	low	low	low
48.8	2	463541	4.84472	4	5	7.311580178	FGFR	2.6744	high	low	none	none
573	2	483.66	2.0393	1	7	6.241845378	JAK	0.35837	none	none	none	none
1409	1	604681	4.9701	2	8	5.851089007	SRC	-1.1013	none	none	none	none
60	2	472383	4.16306	0	6	7.22184875	EGFR	3.1183	none	none	high	none
3.7	2	421933	3.5163	3	8	8.431798276	JAK	-1.7269	none	none	none	none
9	2	590794	6.84044	3	8	8.045757491	ALK	6.1673	none	none	none	none
3.84	2	653711	6.2544	2	9	8.415668776	MET	6.3661	none	none	high	none
1.1	2	356357	3.2956	1	4	8.958607315	FGFR	0.48022	none	none	none	none
370	2	403417	4.54042	0	7	6.431798276	MET	2.4421	none	none	none	none
156	2	522606	3.96262	3	8	6.806875402	SRC	3.8768	none	none	none	low
5.5	2	595.1	6.2462	2	9	8.259637311	EGFR	-39292	high	low	low	low
105.6	2	463563	3.3756	1	8	6.976336082	JAK	1.99	none	none	none	none
40	2	495986	5.1794	1	6	7.397940009	EGFR	3.1875	none	none	none	none
610	2	447325	6.73088	1	5	6.214670165	SRC	-4.7777	high	high	high	none
370	2	434426	3.07372	3	8	6.431798276	JAK	2.4714	none	high	none	none
20	2	429883	3.6242	2	6	7.698970004	EGFR	4.2605	none	none	none	none
7.9	2	575622	5.0536	3	8	8.102372909	MET	-0.65658	none	none	none	none
20000	0	295338	3.9276	0	4	4.698970004	EGFR	-1.6505	none	none	none	none
980	2	389459	3.6822	2	6	6.008773924	JAK	2.0905	none	none	none	none
10000	0	509636	4.6738	3	8	5	ABL	4.8729	none	none	low	none
4800	1	404444	3.2316	1	6	5.318758763	EGFR	-4.4185	none	none	none	none
15000	0	534601	4.6273	3	8	4.823908741	ABL	-1.6221	none	none	none	none
2730	1	478.04	5.89914	1	6	5.563837353	EGFR	5.2666	none	none	high	high
3548	2	359437	3.77552	2	7	8.450016389	EGFR	3.8206	none	none	none	high
1000	2	707757	7.8985	2	9	6	EGFR	5.1408	none	none	high	none
100	2	461447	6.19952	3	3	7	FGFR	-3.3795	none	none	none	none
2	2	499575	1.55878	1	10	8.698970004	MET	0.8781	none	none	none	none
3	2	491897	5.18732	2	5	8.522878745	ABL	-1.5893	high	high	low	low
840	2	443351	4.7171	2	5	6.075720714	VEGFR	-1.3154	none	none	none	none
200	2	385.37	3.8052	1	5	6.698970004	MET	-8795	none	none	none	none
130	2	369472	5.0648	1	5	6.886056648	VEGFR	-2.7949	none	none	low	low
1230	1	461529	5.1984	2	5	5.910094889	RET	5.1851	none	high	none	none
5	2	413861	5.7155	1	6	8.301029996	EGFR	-2.1685	none	none	none	high
1.4	2	518083	5.22042	2	8	8.853871964	ALK	4.1982	none	none	none	none
3548.13	1	384476	3.9079	2	5	5.450000476	MET	1.4552	none	none	none	none
300000	0	353223	4.1361	2	4	3.522878745	EGFR	-2.8622	none	none	high	none
562.34	2	455558	5.25428	1	5	6.250001023	MET	-1.4293	none	none	none	none
1700	1	442445	4.3584	3	5	5.769551079	JAK	-3.5089	low	none	none	none
1000	2	488551	6.3685	3	7	6	ABL	1.2522	none	none	none	none
464	2	508982	4.0507	2	8	6.333482019	JAK	3.4563	none	none	none	high
8	2	417872	3.4801	2	6	8.096910013	EGFR	2.7969	none	none	none	none
10000	0	266308	1.8013	3	6	5	EGFR	-0.17566	none	none	none	none
3.02	2	691735	7.5201	1	9	8.519993057	MET	3.9639	none	none	none	none
50	2	566058	5.6345	3	8	7.301029996	EGFR	-9.8191	none	none	none	none
0.1	2	444583	4.4578	3	6	10	EGFR	4.6978	none	none	none	none
0.7	2	459.51	2.60548	3	7	9.15490196	JAK	1.2673	high	low	none	none
2710	1	370456	5.1934	1	5	5.567030709	ALK	0.041328	high	high	none	none
2350	1	542.64	5.43552	3	8	5.628932138	EGFR	2.2883	none	none	none	none
1420	1	300365	4.0613	3	3	5.847711656	KIT	-0.2675	none	none	none	none
0.3	2	347342	0.82	2	8	9.522878745	MET	0.99388	high	none	none	none
26	2	620501	4.0615	2	8	7.585026652	EGFR	-11155	high	low	low	low
1	2	696772	7.7055	4	10	9	SRC	6.3628	high	high	high	none
2700	1	1201.484	-1.0384	16	16	5.568636236	SRC	-5674	none	none	none	high
1262	1	344422	3.5254	3	5	5.898940645	RET	1.6779	none	none	low	none
100000	0	431876	3.8398	1	8	4	EGFR	-12.23	none	none	none	high
23.3	2	425458	4.48918	1	5	7.632644079	MET	-3925	none	high	high	none
18	2	407865	4.2926	4	6	7.744727495	KIT	1.5981	none	none	none	none
4.2	2	544.97	6.12202	2	7	8.37675071	MET	2.5347	none	high	none	none
4100	1	295386	3356	0	4	5.387216143	FGFR	4.1749	none	none	none	none
230	2	403463	4.9794	2	5	6.638272164	MET	2431	none	none	none	none
10000000	0	202146	1.77494	2	2	2	SRC	-21089	none	none	none	high
30000	0	554544	5.2325	2	5	4.522878745	ABL	5327	none	none	none	low
30000	0	499571	5.10182	1	7	4.522878745	PDGFR	5.9379	none	none	none	none
7850	1	434272	5.8183	2	4	5.105130343	MET	-3.2642	none	none	none	none
3	2	538652	5.93454	1	8	8.522878745	SRC	2.2438	high	high	none	high
5.3	2	636656	3.66202	4	10	8.27572413	MET	6.8993	none	none	none	none
14000	0	304345	4.5128	1	3	4.853871964	EGFR	-3.8432	none	none	none	none
17810	0	354225	2.4967	1	3	4.749336081	EGFR	-6114	none	none	none	none
5	2	481575	5.5094	3	4	8.301029996	FGFR	6.9848	none	none	high	none
5.4	2	414896	5.8214	1	5	8.26760624	EGFR	1.2719	none	high	high	none
25	2	528661	4.8134	2	9	7.602059991	EGFR	-5.3253	high	low	low	low
111.6	2	644777	5368	2	11	6.952335805	EGFR	-4.5929	high	low	low	low
50	2	501374	5.4175	1	9	7.301029996	EGFR	5.1839	none	none	none	none
24	2	839972	6878	5	12	7.619788758	SRC	-16844	high	high	none	high
7	2	400559	5.77034	1	4	8.15490196	EGFR	-3.7914	none	none	none	none
0.72	2	567473	6.16278	2	8	9.142667504	SRC	0.68718	high	high	high	none
100	2	346817	6.0044	2	3	7	EGFR	-0.81206	high	high	none	none
9999	1	551677	2.6362	2	11	5.000043432	JAK	5.5145	high	low	low	none
142	2	390439	4.9313	1	5	6.847711656	KIT	-246	none	none	none	none
2	2	696274	5239	2	10	8.698970004	ALK	6.7762	none	none	none	none
150000	0	328415	5.0993	2	2	3.823908741	SRC	2.4067	none	none	none	none
20	2	362.82	3.99172	1	5	7.698970004	KIT	2.8964	none	none	none	none
912.01	2	426557	4.9341	2	5	6.0400004	MET	3.1486	none	none	none	low
706	2	492432	6.2301	3	4	6.151195299	RET	-6.4424	high	high	none	none
11000	0	539446	6.15638	2	8	4.958607315	EGFR	-2.3182	high	none	none	none
1097	2	484944	3.4472	4	9	8.959793372	EGFR	2.8351	high	none	none	none
15000	0	491481	1459	5	5	4.823908741	SRC	-20811	none	none	none	none
5720	1	282368	4.33732	0	4	5.242603971	EGFR	0.64588	none	none	none	none
0.56	2	404268	2.3203	3	7	9.251811973	EGFR	1.8925	none	high	none	none
215	2	430486	7.0931	2	2	6.66756154	EGFR	-0.2508	none	none	none	none
2	2	560724	5.44532	2	9	8.698970004	ALK	6.2925	high	none	none	none
77	2	219273	0.7899	3	4	7.113509275	EGFR	0.32595	none	high	high	none
21	2	361405	2.4902	3	5	7.677780705	FGFR	3.7062	none	none	none	none
51	2	364409	1.9397	1	8	7.292429824	MET	5652	none	none	none	none
140	2	456453	4.96342	3	6	6.853871964	FGFR	1.2462	none	none	none	none
34.8	2	498587	4.3497	3	8	7.458420756	EGFR	-5.1283	high	low	low	low
15	2	601647	1.8343	0	14	7.823908741	MET	-0.28286	none	none	none	none
3000	1	463538	3.7908	1	9	5.522878745	EGFR	-2.2706	none	none	none	none
14590	0	257.72	3.9919	1	1	4.835944708	EGFR	-0.36294	none	none	none	high
50	2	490435	5.0936	1	7	7.301029996	EGFR	4.9965	none	none	none	none
7	2	577645	6.3429	3	8	8.15490196	SRC	-0.45383	high	high	none	none
15	2	483399	5.90098	1	6	7.823908741	SRC	-3.4882	high	high	high	none
6	2	462506	4.27602	1	8	8.22184875	PDGFR	4.5486	none	none	none	none
178.1	2	442.5	4.1668	3	7	6.749336081	EGFR	4.3623	none	none	none	none
100	2	366425	2.4966	1	7	7	JAK	6.8415	none	none	none	none
7960	1	481535	5.4642	3	6	5.099086932	RET	3.1154	none	none	none	none
490	2	322318	4.4181	1	4	6.30980392	SRC	0.5238	none	none	none	none
2000	1	573717	5.98352	2	8	5.698970004	EGFR	1.1317	high	none	none	none
1	2	519613	4.3194	2	9	9	EGFR	0.67952	high	low	low	low
24.8	2	642.27	5.8027	2	10	7.605548319	ALK	2.4351	high	none	none	none
10000	0	460585	5393	1	6	5	ABL	2.4085	none	high	none	none
1000	2	339428	2.4417	1	7	6	JAK	0.48316	none	none	none	none
180	2	242282	2321	2	3	6.744727495	JAK	-0.2906	none	none	none	none
60	2	344374	2.1765	1	5	7.22184875	MET	3.8846	none	none	none	none
700000	0	958041	0.0469	13	12	3.15490196	SRC	-27.89	none	none	none	none
19.45	2	518541	6.1476	1	7	7.711080394	MET	-0.20445	none	none	none	none
10000	0	521578	3.32468	2	9	5	ALK	-11277	none	none	none	high
100	2	299.33	2.6911	2	6	7	EGFR	0.42441	none	none	none	none
50	2	483783	5.0516	1	7	7.301029996	EGFR	5.1622	low	low	high	high
29	2	564766	5.8572	2	10	7.537602002	MET	9.1202	none	high	none	none
56	2	596679	6.0193	2	6	7.251811973	KIT	1.0075	none	none	none	none
79	2	606703	3.8472	2	10	7.102372909	ALK	3.2306	high	low	low	none
360	2	366425	3.2026	3	6	6.443697499	FGFR	0.91761	none	none	none	none
2400000	0	246199	1644	3	3	2.619788758	SRC	-12428	none	none	none	none
1622	2	497577	2.6855	1	10	8.78994915	FGFR	-7.6732	low	none	none	none
9.2	2	552683	4.01392	1	7	8.036212173	EGFR	1377	high	high	low	low
10000	0	532985	3.2826	2	8	5	MET	-4.7375	none	none	none	none
1660	1	382489	3.0839	1	6	5.779891912	JAK	4.6042	none	none	none	none
530	2	443841	5.2233	1	7	6.27572413	VEGFR	-6.8268	high	high	low	low
442	2	400486	3.1029	2	7	6.354577731	SRC	9.4118	none	none	high	none
210	2	389381	4.00672	2	5	6.677780705	VEGFR	-2.4541	none	high	none	none
9617	2	535622	3.48858	1	7	8.016960384	ALK	-3.4712	none	none	none	none
1190	1	315337	1.4636	1	9	5.924453039	ABL	2.3551	none	none	none	none
60	2	483572	4.5919	1	6	7.22184875	PDGFR	5.9442	none	none	none	none
116.2	2	523593	4.2943	2	8	6.934793872	PDGFR	7.1136	high	none	high	none
160	2	482606	3.68198	1	7	6.795880017	KIT	-5.8425	none	none	none	none
8000	1	350448	0.8537	2	5	5.096910013	JAK	1.7381	none	none	none	none
4	2	472467	4.5016	2	6	8.397940009	ABL	-5.6981	none	none	none	none
6.1	2	397482	4.04142	2	6	8.214670165	KIT	2.4473	none	none	none	none
881	2	432455	5.6619	2	6	6.055024092	EGFR	0.41747	none	none	none	none
54	2	277327	3.7331	2	3	7.26760624	PDGFR	2.2756	none	none	none	none
100000	0	224263	2.81582	2	1	4	EGFR	2.9285	none	none	none	high
12000	0	266.26	3.2816	1	5	4.920818754	EGFR	-6342	none	none	none	none
101	2	472549	3.9405	3	8	6.995678626	EGFR	-5.0448	high	low	low	low
9	2	642683	4.3368	2	10	8.045757491	ALK	-1.1736	high	low	low	none
64	2	430516	4.2191	2	7	7.193820026	RET	1.1911	none	none	none	none
7.4	2	591274	6.1579	2	6	8.13076828	EGFR	-14733	high	high	high	none
670	2	315376	4.4877	2	3	6.173925197	KIT	-0.25637	none	none	none	none
8.2	2	386433	3.0769	2	6	8.086186148	JAK	-4.2818	none	none	none	none
26	2	516371	4347	3	7	7.585026652	EGFR	-11193	high	low	low	low
1100	1	227311	3.5514	1	2	5.958607315	JAK	-6.4449	none	none	none	none
76	2	466925	4.9403	2	7	7.119186408	EGFR	-2.8385	none	none	none	none
6	2	388265	4.9333	1	5	11.22184875	EGFR	-4.4208	none	none	none	none
458	2	384827	2.6383	4	7	6.339134522	EGFR	-5.7562	none	high	none	none
10000	0	335411	3243	1	6	5	SRC	2.7285	none	none	low	none
24	2	416982	4.21582	1	7	7.619788758	KIT	7.4247	none	none	high	none
390	2	589096	5.5816	2	9	6.408935393	EGFR	5.8975	high	low	low	none
3.2	2	443507	3.6328	3	6	8.494850022	EGFR	-2.5323	high	low	low	low
10000	0	581504	7.1975	3	7	5	EGFR	2.7383	none	none	none	low
67.2	2	386415	3.6922	2	7	7.172630727	JAK	-6.9324	high	low	low	low
6166	2	432484	4.0357	1	9	8.20999648	FGFR	4.8598	low	none	none	none
150000	0	391323	6.0627	0	4	3.823908741	SRC	2665	none	none	none	none
3000	1	316.36	4.0948	3	3	5.522878745	FGFR	0.96951	none	none	none	none
14700	0	499018	5.47842	1	7	4.832682665	EGFR	-1.3677	none	none	none	none
29	2	340184	4.0122	2	4	7.537602002	EGFR	-1.69	none	none	none	none
58	2	538656	4.3671	2	9	7.236572006	EGFR	2.5852	none	none	none	none
10000	0	391393	5.14732	1	5	5	EGFR	-6.06	none	none	none	none
44	2	362396	3.80198	0	6	7.356547324	MET	-1.6121	high	none	none	none
1000	2	560076	4075	3	9	6	ALK	4.3711	none	none	none	none
5	2	943494	7.79784	4	12	8.301029996	EGFR	-4.2297	none	none	none	none
542	2	386481	2.2459	2	6	9.266000713	JAK	1.2887	none	none	none	none
5670	1	439744	6.4014	2	4	5.246416941	EGFR	-1.8313	none	none	none	none
2	2	501414	5.89468	1	7	8.698970004	SRC	1.4864	high	high	high	none
34	2	574056	6.67658	2	7	7.468521083	EGFR	-5.4213	high	none	none	none
2.1	2	432933	4.8079	2	7	8.677780705	ALK	0.39512	none	none	none	none
26170	0	368252	2.80512	1	3	4.582196277	EGFR	-7.44	none	none	none	none
5900	1	606714	7.01862	1	5	5.229147988	KIT	2.8805	none	none	none	none
7000	1	179175	0.8145	3	3	5.15490196	EGFR	-0.54615	none	none	none	none
2100	1	530504	2.8562	0	10	5.677780705	EGFR	-6.8983	none	none	none	none
0.23	2	469387	3.7119	2	6	9.638272164	EGFR	8.0242	none	none	none	none
110	2	338363	2766	3	4	6.958607315	RET	3.4925	none	none	high	none
345	2	456.55	4.67692	1	7	6.462180905	KIT	3.33	none	none	none	none
30000	0	353361	3.10592	2	7	4.522878745	JAK	-3225	none	high	none	none
42	2	355228	5.4467	1	4	7.37675071	SRC	1.9	none	none	none	none
1680	1	424867	4.9733	3	6	5.774690718	EGFR	-7.9085	high	low	low	low
9999	1	485485	5.4096	2	6	5.000043432	JAK	0.63596	none	none	none	none
659	2	386415	2.34038	1	6	6.181114585	JAK	3.7011	none	none	none	none
100	2	429484	3.32832	1	8	7	PDGFR	7.1556	none	none	none	none
65	2	295371	2.9433	3	4	7.187086643	EGFR	0.30411	none	high	high	none
8.12	2	471895	4.70498	3	6	8.090443971	EGFR	-5.0679	high	none	none	none
267000	0	473606	5.34322	2	8	3.573488739	ABL	0.81123	high	none	none	none
21.4	2	555988	6.0755	1	6	7.669586227	RET	1.3169	none	none	none	none
3	2	444413	3.8655	2	6	8.522878745	ABL	-3.4204	none	none	none	none
783	2	377408	2.0784	2	8	6.106238238	JAK	-3.5218	none	none	none	none
10000	0	287271	2.3406	3	6	5	EGFR	-2.5452	none	none	none	none
4385.5	1	784923	7.6662	4	7	5.357980885	ALK	-11599	none	none	none	none
600000	0	207192	1.82344	0	4	3.22184875	EGFR	-13095	none	low	low	high
10000	0	506576	6203	2	6	5	EGFR	-3.2352	none	none	none	none
119	2	528538	6.01772	1	6	6.924453039	ABL	-5.5771	none	none	none	none
90	2	510554	4.68718	1	8	7.045757491	PDGFR	1.4909	none	none	high	high
32.3	2	450542	5.75984	4	5	7.490797478	FGFR	2.1114	none	none	none	none
8000	1	363487	1.8443	1	5	5.096910013	JAK	0.27333	none	none	none	none
494	2	575087	6.15538	2	9	6.306273051	EGFR	-4.9083	high	none	none	none
12500	0	363442	5.2062	2	6	4.903089987	FGFR	-1.2699	none	none	high	none
17000	0	431477	4.32	4	7	4.769551079	ABL	2.2466	high	none	none	none
1778	2	472593	4.7178	1	8	8.750068243	FGFR	3.3269	low	none	none	none
805	2	542644	4.57922	4	7	6.09420412	ALK	10698	none	high	low	none
11700	0	361405	4.35726	1	7	4.931814138	SRC	-0.21196	none	none	none	none
50000	0	208264	3.33392	0	2	4.301029996	FGFR	0.77893	none	none	none	none
49	2	453543	4.0283	4	7	7.30980392	FGFR	-0.30598	none	none	none	none
170	2	297.31	2.9021	2	4	6.769551079	RET	2712	none	none	high	none
5600	1	390495	3.49	1	8	5.251811973	SRC	-15692	none	none	none	none
10000	0	449555	4.23392	2	7	5	MET	-8.5948	none	none	none	none
102.14	2	544664	4.04412	4	10	6.990804146	RET	2.3659	none	none	none	none
91	2	390834	4.00492	3	5	7.040958608	FGFR	5.4937	low	none	none	none
67.5	2	468565	3.8255	2	8	7.170696227	JAK	-1.5628	high	high	low	low
67	2	417444	4.93052	0	7	7.173925197	MET	2.2628	none	none	none	none
11	2	495603	3.6686	2	9	7.958607315	EGFR	2.6616	none	none	none	none
4	2	423433	2.4909	1	10	8.397940009	PDGFR	5.9096	none	none	low	none
743	2	629165	5.5314	3	10	6.129011186	EGFR	2.4795	high	none	none	none
156	2	470.48	2.8327	3	7	6.806875402	EGFR	-7.8404	high	low	low	low
150	2	450.34	4.66888	2	5	6.823908741	EGFR	-4.3032	none	none	none	none
3700	1	345189	4.5105	1	4	5.431798276	EGFR	1355	none	none	none	none
240	2	436947	4.0481	2	6	6.619788758	JAK	-2.36	none	none	none	none
8	2	377444	5483	1	5	8.096910013	EGFR	-0.74711	none	none	none	none
1500	1	1027.646	6.38042	6	15	5.823908741	ALK	7533	none	none	low	none
1622	2	460582	4.5274	0	8	8.78994915	FGFR	8525	low	none	none	high
1000	2	744847	8.2043	2	10	6	EGFR	3.1092	none	none	high	none
17	2	445882	4.6291	3	6	7.769551079	EGFR	-52202	none	none	none	none
12	2	594687	6391	0	8	7.920818754	MET	3.7396	none	none	none	none
390	2	304353	3.1374	2	3	6.408935393	FGFR	4.5528	none	none	none	none
20	2	529597	4.81	1	8	7.698970004	PDGFR	0.85645	none	none	none	none
11.4	2	758272	7.91072	2	9	7.943095149	EGFR	3591	none	none	none	none
3000	1	575739	4221	2	9	5.522878745	SRC	-2.8134	none	low	none	none
6.6	2	466567	2.63472	3	9	8.180456064	FGFR	7433	none	none	none	none
31	2	530629	5.1244	2	9	7.508638306	FGFR	-1.7013	low	none	none	none
320	2	344201	5.16548	1	4	6.494850022	SRC	-5.0419	high	none	none	none
713	2	533632	5.9383	2	6	6.14691047	KIT	8.6302	none	none	none	none
422	2	530.02	5885	2	6	6.374687549	EGFR	-1.34	high	none	none	none
20.7	2	583658	7.22382	2	4	7.684029655	FGFR	2.3296	none	none	none	none
50	2	528234	5.1607	1	7	7.301029996	EGFR	3.3722	high	none	low	high
100000	0	416646	5.86982	3	3	4	ALK	-2.8413	none	none	none	none
23.4	2	478472	4.55792	2	7	7.630784143	EGFR	-4.3051	none	none	none	high
246	2	371466	1.80692	2	7	6.609064893	EGFR	-2354	none	high	none	none
800	2	388393	3773	1	5	6.096910013	MET	0.042203	high	none	none	none
940	2	316162	3.1131	2	5	6.026872146	EGFR	-2.7253	none	none	none	none
50	2	580085	5.9767	2	8	7.301029996	EGFR	-3.1159	none	none	none	none
2.5	2	605.07	6.7788	2	8	8.602059991	ALK	-5762	high	none	none	high
3191	1	458518	2565	0	7	5.496073196	MET	-4.2255	none	none	none	high
170	2	269308	2.0783	1	5	6.769551079	JAK	-6.3027	none	none	none	none
16000	0	422537	3326	3	7	4.795880017	FGFR	1.7537	none	none	none	none
25000	0	496611	5.35912	2	6	4.602059991	EGFR	3.7928	none	none	none	none
2000	1	295346	2859	1	6	5.698970004	ABL	2.2925	none	none	none	none
12650	0	539011	4.44342	3	7	4.897909474	EGFR	3.2061	none	none	none	none
136.9	2	526597	4.7266	2	9	6.863596552	EGFR	-12705	high	low	low	low
10000	0	476533	4.7452	1	7	5	FGFR	-0.3474	none	none	none	none
10000	0	446515	1.56408	2	9	5	FGFR	3.2762	none	none	none	none
1928	1	350813	4037	1	6	5.71489297	JAK	2.6419	none	none	none	none
54	2	384823	3.8214	2	7	7.26760624	EGFR	-2.9946	none	none	none	none
98800	0	353223	4.1361	2	4	4.005243055	EGFR	-2.8622	none	none	none	none
50	2	536.81	4748	1	8	7.301029996	EGFR	-4.2872	high	none	low	high
422.25	2	578032	4.28284	2	7	6.374430342	EGFR	7.3724	none	none	none	none
50	2	547527	7.1289	1	7	7.301029996	EGFR	-14306	none	none	none	none
10	2	528.54	5.23352	1	8	8	ABL	3.5933	high	none	none	none
96	2	460307	3.9977	3	6	7.017728767	EGFR	-9.8887	high	low	low	low
7.7	2	493055	5.7385	3	6	8.113509275	ALK	1056	none	none	none	none
7300	1	389499	4.2557	0	5	5.13667714	EGFR	-0.66391	none	none	none	low
540	2	308.41	4.6047	1	5	6.26760624	VEGFR	-1.2	none	none	none	none
10000	0	502789	7.2673	3	5	5	EGFR	0.86466	high	none	high	none
39	2	539.08	3.5497	3	8	7.408935393	ALK	0.77114	none	none	none	low
49	2	404348	4.0882	1	6	7.30980392	ABL	-8.8091	none	none	none	none
140	2	370456	5.36926	1	5	6.853871964	SRC	-0.92948	none	none	none	high
364.4	2	411465	4.6501	1	7	6.438421632	JAK	-2.7583	high	high	none	none
44	2	376309	5.0386	1	3	7.356547324	ABL	-7.3239	none	none	none	none
6	2	519623	3.41512	3	6	8.22184875	PDGFR	-7724	none	none	none	none
13	2	492511	5.58122	1	8	7.886056648	KIT	-3.3518	none	none	none	none
8.3	2	526916	3.3564	4	10	8.080921908	EGFR	-11.74	high	low	low	low
19	2	441539	4.32912	3	5	7.721246399	KIT	8.27	none	none	none	none
570	2	441438	3.2818	1	8	6.244125144	EGFR	-3.2278	none	none	none	none
42	2	375407	4.90362	4	3	7.37675071	KIT	0.30235	high	high	none	high
0.005205	2	411491	1.99558	2	7	11.28357927	JAK	-2.7094	none	none	none	none
14.41	2	469476	4.61132	1	7	7.841336019	MET	1.3174	none	none	none	none
11	2	625693	8.0037	4	9	7.958607315	SRC	4.0014	high	high	none	none
3.6	2	568.6	2.60822	3	7	8.443697499	ABL	-1.2799	low	none	none	none
51	2	538077	4.35352	3	8	7.292429824	SRC	3.6169	low	high	none	low
8.4	2	409494	2.2167	3	8	8.075720714	JAK	-2.3666	none	none	none	none
5.5	2	267288	2.8016	1	4	8.259637311	JAK	-3.2375	none	none	none	none
99.5	2	431293	4.45232	1	4	7.002176919	KIT	-0.92747	none	none	none	none
1000	2	737833	6.92862	2	10	6	EGFR	-1.6338	none	high	high	none
27	2	534571	2.6719	1	10	7.568636236	MET	4.1556	none	none	none	none
8000	1	295368	0.4743	2	5	5.096910013	JAK	1.8328	none	none	none	none
33	2	415497	4.2384	2	6	7.48148606	JAK	-1.5812	high	high	none	low
100000	0	436494	0.15402	3	10	4	ABL	-6.1029	none	none	none	none
10000	0	369429	0.4974	2	7	5	ABL	7.5673	none	none	none	none
3.3	2	553623	3385	2	9	8.48148606	JAK	-3.6708	high	low	low	low
26.26	2	638115	7.6237	2	7	7.580705278	MET	6.2554	none	none	none	none
458	2	578.07	4.0055	3	10	6.339134522	EGFR	-6.69	high	low	low	high
98	2	584724	7.59294	1	7	7.008773924	SRC	2.2724	high	high	none	high
6	2	517464	5.9112	2	8	8.22184875	ABL	-5.8291	none	none	low	none
2.41	2	402502	3.25918	3	5	8.617982957	JAK	1.5112	none	none	none	none
33.4	2	369468	4.90018	1	3	7.476253533	ALK	-3.7382	none	none	none	none
10000	0	435.45	3.5164	1	5	5	JAK	-5.0845	none	none	none	none
100000	0	391427	3.91942	2	5	4	PDGFR	3.8163	none	none	none	none
1.4	2	265.32	3.11852	2	5	8.853871964	EGFR	-0.14622	none	none	none	none
25410	0	418478	3.9254	2	5	4.594995335	EGFR	-0.24607	none	none	none	none
5.2	2	522606	3.96262	3	8	8.283996656	SRC	3.4704	none	none	none	low
11770	0	207197	-1.2491	0	8	4.929223537	MET	-0.7076	low	low	none	none
2070	1	332831	3418	3	3	5.684029655	EGFR	-0.68123	none	none	none	none
600	2	266329	3.9162	2	4	6.22184875	EGFR	-0.1484	none	none	none	none
650	2	492604	6.2953	3	6	6.187086643	EGFR	-6.3145	high	low	high	low
600000	0	195181	1.71654	1	4	3.22184875	EGFR	-10973	none	low	high	none
104	2	509397	4829	1	7	6.982966661	SRC	3.6426	high	high	none	none
337	2	665719	5.7257	2	9	6.472370099	MET	3.7268	none	none	none	none
191	2	291379	4.4566	1	4	6.718966633	EGFR	0.35124	none	none	none	none
82000	0	375363	4.2308	1	6	4.086186148	SRC	-3.5898	none	none	none	none
14	2	447297	5.0715	1	6	7.853871964	MET	2.9312	none	none	none	none
281	2	694.66	7.1264	1	9	6.55129368	FGFR	-1.8556	high	high	high	low
2380	1	464961	4161	3	8	5.623423043	EGFR	3147	low	none	none	none
3	2	459428	3.6506	2	7	8.522878745	ABL	-2.4245	none	none	none	none
8.7	2	295411	4.42802	0	4	8.060480747	EGFR	0.82271	none	high	none	none
23	2	543624	5.3108	1	8	7.638272164	EGFR	0.3434	none	none	none	none
2300	1	360848	5.0369	0	4	5.638272164	VEGFR	0.69909	none	high	none	none
41	2	557497	6.6171	1	5	7.387216143	MET	4.2903	none	none	none	none
38	2	334242	4.6269	1	4	7.420216403	EGFR	-1.6355	none	none	none	none
5	2	474586	5.0519	2	4	8.301029996	JAK	-9.1455	high	low	low	low
5300	1	317314	4.3816	0	3	5.27572413	MET	-6.8106	high	none	none	none
1000	2	428401	3.0866	1	10	6	EGFR	-13423	none	none	none	none
1.57	2	491532	5.08784	1	8	8.804100348	ABL	-15603	high	none	none	high
3	2	566644	4.2703	2	11	8.522878745	MET	4.1858	none	high	none	none
68000	0	478596	4.7471	1	5	4.167491087	SRC	10.07	none	none	none	none
4	2	478471	4.7179	2	6	8.397940009	ABL	0.78501	none	none	none	none
19320	0	347245	4.99942	0	2	4.713992878	EGFR	3.3513	none	none	none	none
81.9	2	467595	4.57412	1	9	7.086716098	FGFR	1.9642	none	none	none	none
5	2	471483	4.38792	2	6	8.301029996	ABL	-4.1677	none	none	none	none
100	2	424501	4.2561	3	7	7	EGFR	-9.6953	none	none	none	none
8	2	480594	2.97852	2	9	8.096910013	FGFR	6.5775	none	none	none	none
2.3	2	526916	3.3564	4	10	8.638272164	EGFR	-11.74	high	low	low	low
9700	1	423332	4.0799	1	4	5.013228266	EGFR	-2.0544	none	none	none	none
26	2	486555	2.7761	3	9	7.585026652	EGFR	6.2052	none	none	none	none
6	2	612731	5.81754	1	10	8.22184875	SRC	3.3215	none	none	none	high
280	2	529528	4.47672	2	8	6.552841969	MET	4.8198	none	none	none	none
8	2	521621	5.5925	3	7	8.096910013	EGFR	4.8149	none	none	high	none
12	2	419529	5.4623	3	5	7.920818754	EGFR	-0.64428	none	none	none	none
40	2	551072	4535	3	6	7.397940009	VEGFR	6.3515	none	none	none	none
6	2	288351	1.3946	3	5	8.22184875	JAK	4.0252	none	none	none	none
15	2	386415	2.84382	4	6	7.823908741	FGFR	5.37	low	none	none	none
737	2	499506	4.7743	4	8	6.132532512	EGFR	-8.4006	high	low	low	low
350	2	383454	3.55398	2	7	6.455931956	EGFR	-2.3213	none	none	low	none
2	2	512445	5.0154	3	7	8.698970004	JAK	-1.1996	high	low	low	low
3	2	471573	2.0473	0	11	8.522878745	MET	2.7503	none	none	none	none
13000	0	507521	5.1969	3	4	4.886056648	MET	-1.8785	none	none	none	none
912	2	346312	3.2575	2	4	9.040005162	EGFR	-13328	high	low	low	low
8.38	2	622502	6.8671	1	7	8.076755981	MET	-2457	none	none	none	none
40	2	373416	3.89752	1	6	7.397940009	KIT	5.6862	none	none	none	none
131	2	360211	3.7241	2	4	6.882728704	ABL	-2.6891	none	none	none	none
30.6	2	546075	5.3183	2	8	7.514278574	EGFR	1.8003	high	none	none	none
3	2	374322	3.99792	1	5	8.522878745	ABL	-7.3825	none	none	none	none
18.9	2	487532	4.13782	1	8	7.723538196	FGFR	1.1061	none	none	none	none
890	2	389386	3.2134	3	4	6.050609993	MET	3983	none	none	none	none
8700	1	481383	5.4875	1	6	5.060480747	FGFR	4.3986	high	high	none	none
122	2	613184	5.7199	2	10	6.913640169	ALK	1.7101	none	high	none	none
27	2	363392	5.2106	1	5	7.568636236	EGFR	0.2238	none	none	none	none
10000	0	518621	4.59592	1	7	5	ABL	4.1827	none	none	none	none
2550	1	257684	2.8168	1	5	5.59345982	EGFR	-0.76536	none	none	none	none
10000	0	372392	1.6736	1	9	5	ALK	-0.5701	high	none	none	none
240	2	532.52	6.4525	3	6	6.619788758	EGFR	4.7333	none	none	none	high
3527	2	542537	4.0351	3	5	8.45259454	RET	8.0415	none	none	none	none
2000	1	440504	2.9048	1	8	5.698970004	JAK	-7.8673	none	none	none	high
1023	2	484604	4.9831	1	8	8.990124366	FGFR	6.2273	low	none	none	none
140	2	537016	6.3887	1	7	6.853871964	EGFR	-3516	none	none	none	none
168.21	2	588524	4.0619	1	5	6.774148189	ALK	4.6981	none	none	none	none
10000	0	449389	3.10318	1	7	5	FGFR	-40002	none	none	none	none
260.15	2	539648	4.60802	4	10	6.58477617	RET	2.4674	none	none	high	none
6.8	2	400.46	2.0364	1	7	8.167491087	JAK	-4.9843	none	none	none	none
6.8	2	486373	4.8642	0	6	8.167491087	MET	2.3806	none	none	none	none
2	2	432.48	4511	2	6	8.698970004	PDGFR	3.5817	none	none	none	none
28	2	566058	5.5866	2	8	7.552841969	EGFR	-3.7587	none	none	none	none
1040	1	403437	3.06052	2	8	5.982966661	EGFR	-0.56658	none	none	none	none
10000	0	404392	4.28854	1	5	5	VEGFR	-3.2113	none	none	none	none
12	2	502575	3.4819	4	9	7.920818754	SRC	2.5349	low	none	none	none
529300	0	338411	3.95697	3	5	3.276298106	EGFR	-2.8651	none	none	none	none
20000	0	296326	3.3226	0	5	4.698970004	EGFR	-1.6505	none	none	none	none
1700	1	368389	2.38088	3	6	5.769551079	EGFR	-1.1187	none	none	none	none
5	2	560124	4.8832	2	10	8.301029996	ALK	5.6294	none	none	none	none
7960	1	430327	4.2382	0	5	5.099086932	EGFR	1.8609	none	none	none	none
10500	0	281319	1.1559	2	5	4.978810701	JAK	-2.8433	none	none	none	none
770	2	464954	2.7758	3	8	6.113509275	EGFR	6.7808	none	none	none	none
2.2	2	554691	6.1367	1	5	8.657577319	EGFR	8.2589	none	none	none	none
1300	1	330.38	3.6586	1	5	5.886056648	KIT	-8.6269	none	none	none	none
1600	1	436471	5.6781	2	5	5.795880017	MET	0.88989	none	none	none	none
30.27	2	511629	2.7738	1	9	7.518987579	JAK	3.7819	none	none	none	none
600	2	445592	3909	3	7	6.22184875	EGFR	4.6264	none	none	none	low
19	2	589643	6.7243	2	7	7.721246399	MET	2.8511	none	none	none	none
[truncated: 26,315 more rows]
